# Supplementary material for: KATP channel dependent heart multiome atlas
Source: Sci Rep. 2022 May 5;12:7314. doi: 10.1038/s41598-022-11323-4 (PMC9072320; doi:10.1038/s41598-022-11323-4)
Supplement: Supplementary file 2 — Supplementary Table 1. [file 41598_2022_11323_MOESM2_ESM.xlsx]

## Sheet: Total Proteome
Supplementary Table 1 - Tissue Proteome Quantified by limma
UniProt Protein Accession	Symbol	Ratio KO/WT	FC KO/WT	Log2 FC KO/WT	P.Value	Adj.P.Value	Significant	Mean Expr Log2	Mean KO Expr Log2	Mean WT Expr Log2
tr|Q549D9|Q549D9_MOUSE	Hbb-b2	77.8043	77.8043	6.28178	1.31212e-20	5.51747e-17	TRUE	30.4889	33.6298	27.348
tr|A8DUK2|A8DUK2_MOUSE	Hbbt1	53.1189	53.1189	5.73115	1.09299e-16	2.29802e-13	TRUE	30.9852	33.8508	28.1196
tr|A8DUK0|A8DUK0_MOUSE	Hbbt1	52.5168	52.5168	5.71471	4.21938e-15	5.91416e-12	TRUE	30.6415	33.4989	27.7842
sp|Q3UIZ8|MYLK3_MOUSE	Mylk3	6.76195	6.76195	2.75744	1.20198e-13	1.26358e-10	TRUE	25.8327	27.2115	24.454
tr|B9EIW1|B9EIW1_MOUSE	Hrc	200.933	200.933	7.65057	3.45709e-13	2.90741e-10	TRUE	24.9342	26.6997	19.0491
tr|Q3ULU3|Q3ULU3_MOUSE	Bcat2	2.24938	2.24938	1.16953	2.6977e-10	1.89064e-07	TRUE	29.8545	30.4393	29.2698
tr|Q3TVZ1|Q3TVZ1_MOUSE	Cat	19.8289	19.8289	4.30953	1.58397e-09	9.51511e-07	TRUE	24.2868	25.9028	21.5933
tr|Q9CPX4|Q9CPX4_MOUSE	Ftl1	0.0397234	-25.1741	-4.65387	2.86219e-09	1.50444e-06	TRUE	25.4836	21.6054	26.2592
tr|Q3UBS3|Q3UBS3_MOUSE	Hp	0.0326467	-30.631	-4.93692	6.82657e-09	3.18952e-06	TRUE	24.0908	21.3138	26.2507
sp|Q9QWW1-2|HOME2_MOUSE	Homer2	0.241899	-4.13395	-2.04752	1.78852e-08	7.52073e-06	TRUE	22.378	21.2405	23.288
tr|Q545T7|Q545T7_MOUSE	Myl1	0.426209	-2.34627	-1.23037	4.7443e-08	1.81362e-05	TRUE	25.0134	24.3983	25.6286
sp|Q9QX60-2|DGUOK_MOUSE	Dguok	4.38493	4.38493	2.13255	5.26936e-08	1.84647e-05	TRUE	26.9439	28.0102	25.8777
tr|A0A140T8J4|A0A140T8J4_MOUSE	Hebp1	1.73529	1.73529	0.795178	2.83302e-07	9.16374e-05	TRUE	25.1377	25.5353	24.7401
tr|L7N451|L7N451_MOUSE	Gvin1	7.84434	7.84434	2.97165	4.31177e-07	0.000129507	TRUE	22.3698	25.0713	22.0996
tr|E9QN44|E9QN44_MOUSE	D2hgdh	31.0313	31.0313	4.95565	7.08255e-07	0.000198548	TRUE	23.0459	25.5237	20.5681
tr|Q3ULW5|Q3ULW5_MOUSE	Ftl1	2.00504	2.00504	1.00363	9.96556e-07	0.000261907	TRUE	27.6827	28.1845	27.1809
tr|J7NNX8|J7NNX8_MOUSE	Iigp1	2.76622	2.76622	1.46791	1.64654e-06	0.000407277	TRUE	23.6193	24.3532	22.8853
sp|P35505|FAAA_MOUSE	Fah	2.08373	2.08373	1.05917	1.77698e-06	0.000415122	TRUE	26.5904	27.12	26.0609
sp|Q91WS0|CISD1_MOUSE	Cisd1	1.34065	1.34065	0.422938	2.67619e-06	0.000592283	TRUE	30.6321	30.8436	30.4206
tr|Q3TLI6|Q3TLI6_MOUSE	Ndufaf2	13.0666	13.0666	3.70781	3.69667e-06	0.000740214	TRUE	22.5049	23.1228	19.415
sp|Q9DBB8|DHDH_MOUSE	Dhdh	0.556627	-1.79654	-0.845218	3.68644e-06	0.000740214	TRUE	24.9851	24.5624	25.4077
tr|Q4VAI2|Q4VAI2_MOUSE	Acp1	1.49807	1.49807	0.583106	4.07827e-06	0.000779505	TRUE	26.2176	26.5092	25.9261
tr|F7DBB3|F7DBB3_MOUSE	Ahnak2	2.83187	2.83187	1.50176	5.11172e-06	0.000907821	TRUE	23.3687	24.1196	22.6179
sp|Q566J8|COQ8B_MOUSE	Coq8b	2.11646	2.11646	1.08165	5.18138e-06	0.000907821	TRUE	22.0314	22.5438	21.4621
sp|Q6ZQB6-2|VIP2_MOUSE	Ppip5k2	0.415552	-2.40644	-1.2669	6.04491e-06	0.00101675	TRUE	22.5561	21.9227	23.1896
tr|Q58E56|Q58E56_MOUSE	Igh	3.47073	3.47073	1.79524	7.88633e-06	0.00127546	TRUE	24.5483	25.4459	23.6507
tr|Q3U6G1|Q3U6G1_MOUSE	Blvrb	1.54743	1.54743	0.629872	9.6046e-06	0.00145747	TRUE	27.8111	28.126	27.4962
sp|P34928|APOC1_MOUSE	Apoc1	0.405719	-2.46476	-1.30145	9.70492e-06	0.00145747	TRUE	23.9741	23.1064	24.4079
tr|Q542D9|Q542D9_MOUSE	Tfrc	0.675751	-1.47984	-0.565437	1.53274e-05	0.00222247	TRUE	24.7447	24.4619	25.0274
sp|Q6PDN3-3|MYLK_MOUSE	Mylk	1.67933	1.67933	0.747888	1.63454e-05	0.00229108	TRUE	25.8184	26.1924	25.4445
sp|Q6P8J7|KCRS_MOUSE	Ckmt2	0.772404	-1.29466	-0.372573	1.76702e-05	0.00232198	TRUE	33.2614	33.0751	33.4477
sp|Q9QYG0|NDRG2_MOUSE	Ndrg2	0.752506	-1.32889	-0.410226	1.71985e-05	0.00232198	TRUE	28.049	27.8438	28.2541
tr|A0A0R4J0B2|A0A0R4J0B2_MOUSE	Plbd1	2.44135	2.44135	1.28768	1.889e-05	0.00233625	TRUE	23.1576	23.7675	22.4798
tr|Q91XL1|Q91XL1_MOUSE	Lrg1	0.431643	-2.31673	-1.21209	1.8407e-05	0.00233625	TRUE	23.884	23.278	24.4901
sp|O35678|MGLL_MOUSE	Mgll	1.38281	1.38281	0.4676	2.72523e-05	0.00327417	TRUE	26.8553	27.0891	26.6215
tr|Q31168|Q31168_MOUSE	H2-D1	2.32816	2.32816	1.21919	2.8868e-05	0.00337194	TRUE	24.1164	24.726	23.5069
sp|Q3TZ89|SC31B_MOUSE	Sec31b	0.467656	-2.13832	-1.09648	3.06315e-05	0.00348123	TRUE	31.454	30.9058	32.0022
tr|Q91WQ0|Q91WQ0_MOUSE	Serpina6	2.13597	2.13597	1.09489	3.42123e-05	0.00378587	TRUE	23.4456	23.9931	22.8982
sp|A7RDN6|RNLS_MOUSE	Rnls	12.2309	12.2309	3.61245	4.49109e-05	0.00484232	TRUE	23.9062	24.9383	21.3259
tr|Q3UYQ0|Q3UYQ0_MOUSE	Prps1l3	1.44506	1.44506	0.531126	4.76531e-05	0.00500953	TRUE	25.1494	25.4149	24.8838
tr|B2RT73|B2RT73_MOUSE	Kbtbd12	4.98134	4.98134	2.31653	5.48881e-05	0.00562938	TRUE	20.4954	20.727	18.4105
tr|Q5XFY8|Q5XFY8_MOUSE	Uncharacterized protein	2.11092	2.11092	1.07787	5.84165e-05	0.00584861	TRUE	27.2727	27.8116	26.7338
tr|Q3TWG9|Q3TWG9_MOUSE	Serpinh1	1.56341	1.56341	0.644696	6.07824e-05	0.00594395	TRUE	27.9229	28.2453	27.6006
tr|Q58EU8|Q58EU8_MOUSE	Igk	3.81206	3.81206	1.93057	7.71692e-05	0.00698423	TRUE	25.1615	26.076	24.1454
sp|Q3TEA8-2|HP1B3_MOUSE	Hp1bp3	1.51622	1.51622	0.600481	7.68952e-05	0.00698423	TRUE	25.741	26.0412	25.4408
sp|Q80WJ7|LYRIC_MOUSE	Mtdh	1.37491	1.37491	0.459342	7.44325e-05	0.00698423	TRUE	23.3845	23.6141	23.1548
tr|Q3UQ71|Q3UQ71_MOUSE	Ephx2	0.74876	-1.33554	-0.417424	7.8064e-05	0.00698423	TRUE	29.1387	28.9299	29.3474
sp|Q9JLC8-3|SACS_MOUSE	Sacs	0.435509	-2.29616	-1.19922	9.06801e-05	0.00794396	TRUE	21.6901	21.0589	22.2582
tr|G5E8J6|G5E8J6_MOUSE	Hrc	0.764525	-1.308	-0.387365	0.000100287	0.00860625	TRUE	28.4074	28.2137	28.6011
sp|Q8CC36|CDNF_MOUSE	Cdnf	0.628991	-1.58985	-0.668889	0.000103991	0.00874565	TRUE	23.5639	23.2118	23.8807
tr|A0A4U9FKB1|A0A4U9FKB1_MOUSE	Ighg3	2.57634	2.57634	1.36532	0.000108433	0.00894042	TRUE	24.2574	24.9401	23.5748
tr|A0A068BIS1|A0A068BIS1_MOUSE	Tapbp	3.33631	3.33631	1.73825	0.000134036	0.0108389	TRUE	21.7088	22.3606	20.6224
tr|A0A0R4J2B2|A0A0R4J2B2_MOUSE	Kctd12	1.27094	1.27094	0.345897	0.000148185	0.011757	TRUE	24.2246	24.3975	24.0516
sp|P61922|GABT_MOUSE	Abat	0.518632	-1.92815	-0.947218	0.000161237	0.0125556	TRUE	24.3064	23.8328	24.78
tr|Q545H3|Q545H3_MOUSE	Timm17b	1.45668	1.45668	0.542683	0.000167923	0.0128385	TRUE	23.9974	24.2687	23.726
sp|Q9DCN2-2|NB5R3_MOUSE	Cyb5r3	1.2325	1.2325	0.301586	0.000182443	0.0136995	TRUE	27.4731	27.6239	27.3223
sp|Q9CPY1|RM51_MOUSE	Mrpl51	0.501764	-1.99297	-0.99492	0.000189893	0.0140087	TRUE	23.7812	23.313	24.3079
tr|G5E8T9|G5E8T9_MOUSE	Hagh	0.684117	-1.46174	-0.547685	0.000222488	0.0161303	TRUE	26.4503	26.1764	26.7241
tr|Q9EQ79|Q9EQ79_MOUSE	Alpl	1.39461	1.39461	0.47986	0.000233117	0.0161697	TRUE	22.6646	22.9045	22.4246
tr|Q545P0|Q545P0_MOUSE	Atp1b1	0.804986	-1.24226	-0.312965	0.000237405	0.0161697	TRUE	29.5715	29.415	29.728
tr|E9PUE8|E9PUE8_MOUSE	Abcc9	0.514952	-1.94193	-0.957489	0.000238412	0.0161697	TRUE	24.7554	24.2767	25.2342
tr|A0A0R4J083|A0A0R4J083_MOUSE	Acadl	0.0212521	-47.0542	-5.55625	0.000228849	0.0161697	TRUE	28.9235	25.6552	31.2114
sp|Q5SYD0|MYO1D_MOUSE	Myo1d	1.49106	1.49106	0.576335	0.000252297	0.0168398	TRUE	22.3923	22.6804	22.1041
tr|D3Z5G7|D3Z5G7_MOUSE	Ces1b	12.4904	12.4904	3.64275	0.000310086	0.0203736	TRUE	23.7939	25.3876	21.7449
tr|D3YXF5|D3YXF5_MOUSE	C7	1.62781	1.62781	0.702933	0.00033042	0.0213757	TRUE	23.7377	24.0892	23.3862
sp|O70309|ITB5_MOUSE	Itgb5	1.89084	1.89084	0.919025	0.000344405	0.0219428	TRUE	21.7913	22.2508	21.3318
sp|Q8K0D5|EFGM_MOUSE	Gfm1	0.819603	-1.2201	-0.287004	0.000366423	0.0229971	TRUE	26.9585	26.815	27.102
tr|J7NUP1|J7NUP1_MOUSE	Irgm1	2.12484	2.12484	1.08735	0.000400088	0.0247407	TRUE	24.7972	25.3409	24.2535
tr|Q3TWK8|Q3TWK8_MOUSE	Fbln1	81.9332	81.9332	6.35638	0.000437234	0.0266459	TRUE	22.2857	26.5233	20.167
sp|O88668|CREG1_MOUSE	Creg1	0.549632	-1.8194	-0.863462	0.000504145	0.0302847	TRUE	22.9396	22.5079	23.3713
tr|E9QMV2|E9QMV2_MOUSE	Abracl	1.44087	1.44087	0.526943	0.000534321	0.0306672	TRUE	25.662	25.9255	25.3986
sp|Q921J2|RHEB_MOUSE	Rheb	1.30727	1.30727	0.386561	0.000539684	0.0306672	TRUE	24.2265	24.4197	24.0332
tr|A0A087WS04|A0A087WS04_MOUSE	Ktn1	0.71899	-1.39084	-0.475955	0.000522494	0.0306672	TRUE	25.0418	24.8038	25.2797
sp|Q922E6|FAKD2_MOUSE	Fastkd2	0.659027	-1.51739	-0.601591	0.000533888	0.0306672	TRUE	21.9117	21.6109	22.2125
sp|Q8JZU2|TXTP_MOUSE	Slc25a1	1.87766	1.87766	0.908937	0.000561061	0.0314568	TRUE	22.2389	22.6933	21.7844
sp|Q99L13|3HIDH_MOUSE	Hibadh	0.758954	-1.3176	-0.397915	0.000607902	0.0336346	TRUE	28.4544	28.2554	28.6534
tr|B2RS41|B2RS41_MOUSE	Aldh5a1	0.750414	-1.3326	-0.414241	0.000634732	0.034663	TRUE	27.2754	27.0683	27.4825
sp|Q8BL86|MBLC2_MOUSE	Mblac2	1.50185	1.50185	0.586738	0.000664297	0.0358124	TRUE	21.6576	21.9183	21.3316
tr|Q52L64|Q52L64_MOUSE	Igkv8-30	3.01452	3.01452	1.59193	0.000695232	0.0360935	TRUE	23.8582	24.6122	23.0203
sp|Q9D0I4|STX17_MOUSE	Stx17	1.7771	1.7771	0.829523	0.000712428	0.0360935	TRUE	22.6944	23.0874	22.2578
sp|Q9DC51|GNAI3_MOUSE	Gnai3	1.77633	1.77633	0.828897	0.00070995	0.0360935	TRUE	22.6159	23.0303	22.2014
tr|Q3UKR1|Q3UKR1_MOUSE	Dcn	1.71111	1.71111	0.774932	0.000695948	0.0360935	TRUE	27.4202	27.8077	27.0327
tr|E9QJW0|E9QJW0_MOUSE	Mgst1	0.62875	-1.59046	-0.669441	0.000681668	0.0360935	TRUE	25.7281	25.3933	26.0628
tr|Q544Z7|Q544Z7_MOUSE	Apex1	1.27348	1.27348	0.348779	0.000786202	0.0393569	TRUE	24.5026	24.677	24.3282
sp|P01901|HA1B_MOUSE	H2-K1	2.75307	2.75307	1.46104	0.000814924	0.0403148	TRUE	22.446	23.1765	21.7155
sp|Q3TIU4|PDE12_MOUSE	Pde12	0.645703	-1.5487	-0.631057	0.000834881	0.0408218	TRUE	21.9508	21.6353	22.2664
sp|P70124|SPB5_MOUSE	Serpinb5	7.34916	7.34916	2.87758	0.000893754	0.0415963	TRUE	22.0612	23.9796	21.102
sp|Q9EQK5|MVP_MOUSE	Mvp	1.30658	1.30658	0.385793	0.000895745	0.0415963	TRUE	25.5463	25.7392	25.3534
tr|G3X9Y5|G3X9Y5_MOUSE	Ube4a	0.796827	-1.25498	-0.327661	0.000905261	0.0415963	TRUE	22.5026	22.3387	22.6664
sp|A6H611|MIPEP_MOUSE	Mipep	0.752564	-1.32879	-0.410113	0.000910073	0.0415963	TRUE	24.4065	24.2015	24.6116
sp|P59266|FITM2_MOUSE	Fitm2	0.710704	-1.40706	-0.492679	0.000906889	0.0415963	TRUE	24.606	24.3597	24.8524
sp|P04443|HBB0_MOUSE	Hbb-bh0	0.576165	-1.73561	-0.795447	0.000863592	0.0415963	TRUE	25.2146	24.8169	25.6123
tr|Q64466|Q64466_MOUSE	Sod3	1.9901	1.9901	0.992844	0.000939842	0.042495	TRUE	23.1983	23.6947	22.7019
sp|Q9DAR7|DCPS_MOUSE	Dcps	1.32609	1.32609	0.407183	0.000995732	0.0444012	TRUE	24.0343	24.2378	23.8307
tr|A0A0A6YVR9|A0A0A6YVR9_MOUSE	Surf1	1.27362	1.27362	0.348933	0.00100312	0.0444012	TRUE	24.5619	24.7364	24.3874
sp|P11352|GPX1_MOUSE	Gpx1	1.21905	1.21905	0.285761	0.00102064	0.0447062	TRUE	25.9251	26.068	25.7822
sp|Q8CAA7|PGM2L_MOUSE	Pgm2l1	0.640356	-1.56163	-0.643054	0.00110059	0.047711	TRUE	21.2138	20.8521	21.4952
tr|A2NVF0|A2NVF0_MOUSE	Ce9	3.54307	3.54307	1.825	0.00114122	0.0484728	TRUE	21.7807	22.6452	20.8202
tr|D0EM45|D0EM45_MOUSE	Tesc	0.670707	-1.49096	-0.576246	0.00113274	0.0484728	TRUE	22.7711	22.483	23.0593
sp|Q9D114|MESH1_MOUSE	Hddc3			In ≥5 KO only			TRUE	24.4846	24.4846
tr|A2N494|A2N494_MOUSE	CP3-10VL			In ≥5 KO only			TRUE	23.2034	23.2034
tr|Q80UX3|Q80UX3_MOUSE	Osbpl3			In ≥5 KO only			TRUE	22.6859	22.6859
sp|B2RSH2|GNAI1_MOUSE	Gnai1			In ≥5 KO only			TRUE	20.8275	20.8275
tr|Q0GUM3|Q0GUM3_MOUSE	Gm12250			In ≥5 KO only			TRUE	20.2031	20.2031
tr|A8DUP7|A8DUP7_MOUSE	Hbbt1			In ≥5 WT only			TRUE	28.4411		28.4411
sp|Q61743|KCJ11_MOUSE	Kcnj11			In ≥5 WT only			TRUE	23.5854		23.5854
sp|Q9Z2G9|HTAI2_MOUSE	Htatip2			In ≥5 WT only			TRUE	23.0823		23.0823
sp|P31532|SAA4_MOUSE	Saa4			In ≥5 WT only			TRUE	22.8696		22.8696
tr|Q3UWC2|Q3UWC2_MOUSE	Saa1			In ≥5 WT only			TRUE	22.8423		22.8423
tr|E9QLJ0|E9QLJ0_MOUSE	Cmya5			In ≥5 WT only			TRUE	22.4489		22.4489
tr|E9Q9H2|E9Q9H2_MOUSE	Dnajc2			In ≥5 WT only			TRUE	21.0133		21.0133
tr|Q9DB82|Q9DB82_MOUSE	Naa20	1.55304	1.55304	0.635098	0.00120534	0.0506847	FALSE	22.3678	22.6854	22.0503
sp|Q64521|GPDM_MOUSE	Gpd2	1.29615	1.29615	0.374236	0.001309	0.0544983	FALSE	24.7207	24.9078	24.5336
sp|Q9CXA2|T3HPD_MOUSE	L3hypdh	1.50531	1.50531	0.590059	0.00153577	0.0628205	FALSE	22.6942	22.9892	22.3992
sp|Q60590|A1AG1_MOUSE	Orm1	0.603161	-1.65793	-0.729385	0.00153877	0.0628205	FALSE	25.4717	25.107	25.8363
sp|Q71FD7|FBLI1_MOUSE	Fblim1	0.641389	-1.55912	-0.640728	0.00157775	0.0637925	FALSE	24.7946	24.4742	25.1149
sp|Q8R5F3|OARD1_MOUSE	Oard1	1.4372	1.4372	0.523265	0.00163926	0.0642662	FALSE	22.037	22.3124	21.7892
tr|Q3TQ70|Q3TQ70_MOUSE	Gnb1	1.18063	1.18063	0.239562	0.0016251	0.0642662	FALSE	28.4963	28.6161	28.3766
sp|Q8BXV2|BRI3B_MOUSE	Bri3bp	0.779424	-1.283	-0.35952	0.001632	0.0642662	FALSE	26.0237	25.844	26.2035
sp|Q8BGA8|ACSM5_MOUSE	Acsm5	0.653443	-1.53036	-0.613867	0.00165059	0.0642662	FALSE	22.2767	22.0039	22.6178
tr|Q78P93|Q78P93_MOUSE	Asah1	1.37657	1.37657	0.461074	0.00170954	0.0653509	FALSE	24.7328	24.9634	24.5023
sp|P51637|CAV3_MOUSE	Cav3	0.793111	-1.26086	-0.334406	0.00170897	0.0653509	FALSE	27.9712	27.804	28.1384
sp|P56376|ACYP1_MOUSE	Acyp1	0.615149	-1.62562	-0.700992	0.00175977	0.0666651	FALSE	25.7353	25.3848	26.0858
tr|B1AQB0|B1AQB0_MOUSE	Gm11596	484.861	484.861	8.92143	0.00180354	0.0677131	FALSE	24.1438	28.6045	19.6831
sp|Q922R8|PDIA6_MOUSE	Pdia6	1.30806	1.30806	0.387428	0.00184546	0.0680715	FALSE	26.2557	26.4494	26.062
tr|E9Q6Q8|E9Q6Q8_MOUSE	Tbc1d4	0.797261	-1.25429	-0.326875	0.0018351	0.0680715	FALSE	23.4595	23.2961	23.6229
tr|B2RXT3|B2RXT3_MOUSE	Ogdhl	0.671926	-1.48826	-0.573626	0.00188868	0.06906	FALSE	28.9168	28.63	29.2036
tr|A0A0G2JGD2|A0A0G2JGD2_MOUSE	S100a4	1.65004	1.65004	0.722504	0.00195109	0.0701385	FALSE	23.4371	23.7793	23.0568
tr|Q78UK8|Q78UK8_MOUSE	Gbp7	1.57817	1.57817	0.658256	0.00195154	0.0701385	FALSE	22.0799	22.4091	21.7508
tr|Q8K232|Q8K232_MOUSE	Add1	1.50392	1.50392	0.588727	0.0020453	0.0710806	FALSE	24.0207	24.315	23.7263
sp|Q6P9N1-2|HYCCI_MOUSE	Fam126a	1.3984	1.3984	0.48378	0.00204536	0.0710806	FALSE	22.5888	22.8179	22.3341
sp|Q8BLY2|SYTC2_MOUSE	Tars3	0.731227	-1.36756	-0.451608	0.0020356	0.0710806	FALSE	23.7563	23.5305	23.9821
sp|Q99KK9|SYHM_MOUSE	Hars2	0.725307	-1.37873	-0.463336	0.00200381	0.0710806	FALSE	24.4402	24.2085	24.6718
sp|Q9D8W7|OCAD2_MOUSE	Ociad2	1.98157	1.98157	0.986641	0.00209439	0.0716009	FALSE	22.9035	23.3968	22.4102
sp|P27601|GNA13_MOUSE	Gna13	1.69293	1.69293	0.759523	0.00208134	0.0716009	FALSE	22.267	22.6468	21.8873
sp|Q9D273|MMAB_MOUSE	Mmab	1.22723	1.22723	0.29541	0.00214031	0.072229	FALSE	25.8885	26.0362	25.7408
sp|P50462|CSRP3_MOUSE	Csrp3	0.740266	-1.35087	-0.433885	0.00214712	0.072229	FALSE	32.1235	31.9066	32.3404
sp|Q91VR7|MLP3A_MOUSE	Map1lc3a	1.63737	1.63737	0.711383	0.00224861	0.075043	FALSE	24.9216	25.2773	24.5659
sp|Q8C165|P20D1_MOUSE	Pm20d1	0.5844	-1.71116	-0.774972	0.00236331	0.0782497	FALSE	22.6859	22.2985	23.0734
sp|P01872|IGHM_MOUSE	Ighm	1.86297	1.86297	0.897602	0.00240303	0.0789434	FALSE	25.2222	25.671	24.7734
tr|Q6IFZ8|Q6IFZ8_MOUSE	Gm5414	8.24117	8.24117	3.04285	0.00261058	0.0789748	FALSE	23.3268	25.3554	22.3126
tr|Q8C1L8|Q8C1L8_MOUSE	Cd99	2.39527	2.39527	1.26019	0.0025354	0.0789748	FALSE	21.9046	22.5767	21.3165
tr|Q8C497|Q8C497_MOUSE	Stat1	2.06429	2.06429	1.04565	0.00257461	0.0789748	FALSE	22.4865	23.0093	21.9637
tr|Q3TPD9|Q3TPD9_MOUSE	Maoa	2.02772	2.02772	1.01986	0.00245704	0.0789748	FALSE	21.9588	22.412	21.3922
sp|Q78IS1|TMED3_MOUSE	Tmed3	2.02482	2.02482	1.0178	0.00243898	0.0789748	FALSE	22.1235	22.4936	21.4758
sp|P52430|PON1_MOUSE	Pon1	1.72061	1.72061	0.782917	0.00252563	0.0789748	FALSE	22.7821	23.1736	22.3907
tr|Q9CY42|Q9CY42_MOUSE	Apoh	1.62266	1.62266	0.698357	0.00255992	0.0789748	FALSE	24.6674	25.0166	24.3182
sp|Q9R1T2|SAE1_MOUSE	Sae1	1.47416	1.47416	0.559891	0.00256926	0.0789748	FALSE	22.8636	23.1435	22.5836
tr|Q0PD34|Q0PD34_MOUSE	Rab22a	1.44909	1.44909	0.535148	0.00257428	0.0789748	FALSE	22.7497	23.0173	22.4821
tr|Q8BNF3|Q8BNF3_MOUSE		1.23456	1.23456	0.303992	0.00260956	0.0789748	FALSE	26.5469	26.6988	26.3949
sp|O35459|ECH1_MOUSE	Ech1	0.798403	-1.2525	-0.324811	0.00254266	0.0789748	FALSE	31.432	31.2696	31.5944
tr|Q4FJQ0|Q4FJQ0_MOUSE	Rab7	1.18287	1.18287	0.24229	0.00271993	0.0816951	FALSE	27.4814	27.6026	27.3603
tr|E0CZ50|E0CZ50_MOUSE	Ndrg4	3.08274	3.08274	1.62422	0.00298304	0.0880487	FALSE	22.5671	23.896	22.2717
tr|Q543N7|Q543N7_MOUSE	Pacsin3	1.23951	1.23951	0.30977	0.00299428	0.0880487	FALSE	26.1739	26.3288	26.019
sp|Q8CC88|VWA8_MOUSE	Vwa8	0.748312	-1.33634	-0.418288	0.00298774	0.0880487	FALSE	28.0552	27.846	28.2643
sp|Q8VI63|MOB2_MOUSE	Mob2	0.464623	-2.15228	-1.10587	0.0030252	0.0883401	FALSE	22.7215	22.2662	23.372
tr|Q922E1|Q922E1_MOUSE	Nnt	0.11557	-8.65277	-3.11316	0.00306336	0.0888373	FALSE	30.574	29.0174	32.1306
sp|Q69ZN7-4|MYOF_MOUSE	Myof	0.322404	-3.1017	-1.63306	0.00316361	0.0911163	FALSE	21.9778	21.0984	22.7315
tr|A0A1B0GT63|A0A1B0GT63_MOUSE	Tmem143	0.822794	-1.21537	-0.281396	0.00319521	0.0912447	FALSE	27.1103	26.9696	27.251
sp|Q80VP5|MTRFR_MOUSE	Mtrfr	0.485283	-2.06066	-1.0431	0.00321147	0.0912447	FALSE	22.0555	21.6382	22.6813
tr|D3Z2X5|D3Z2X5_MOUSE	Pafah1b3	2.22216	2.22216	1.15196	0.00329838	0.0924647	FALSE	22.1404	22.7467	21.5947
sp|Q9JK48|SHLB1_MOUSE	Sh3glb1	1.21496	1.21496	0.280907	0.00328514	0.0924647	FALSE	25.2524	25.3929	25.112
sp|Q64669|NQO1_MOUSE	Nqo1	1.3096	1.3096	0.38913	0.0033635	0.0936657	FALSE	26.4662	26.6607	26.2716
tr|Q545N8|Q545N8_MOUSE	Pmm2	0.777083	-1.28686	-0.36386	0.00340976	0.0943291	FALSE	25.2393	25.0573	25.4212
sp|Q9D0L7|ARM10_MOUSE	Armc10	1.27807	1.27807	0.353964	0.00345898	0.0950654	FALSE	23.2062	23.3832	23.0292
tr|Q9D239|Q9D239_MOUSE	B2m	1.43977	1.43977	0.52584	0.00353309	0.0964718	FALSE	25.7042	25.9671	25.4413
tr|Q545K5|Q545K5_MOUSE	Rbm3	1.43094	1.43094	0.51696	0.00357815	0.0970718	FALSE	25.4812	25.7397	25.2227
tr|F8WJG3|F8WJG3_MOUSE	Tra2b	1.23469	1.23469	0.304148	0.00360277	0.0971132	FALSE	24.8776	25.0297	24.7255
tr|A8DUK4|A8DUK4_MOUSE	Hbb-bs	0.832469	-1.20125	-0.264531	0.00368142	0.0986011	FALSE	35.2624	35.1302	35.3947
sp|Q8C8R3-4|ANK2_MOUSE	Ank2	0.76342	-1.3099	-0.389452	0.00374859	0.0997646	FALSE	26.7632	26.5684	26.9579
tr|G3X9V0|G3X9V0_MOUSE	Psme2	1.34638	1.34638	0.42908	0.00380568	0.100178	FALSE	25.7945	26.009	25.58
tr|Q80ZZ0|Q80ZZ0_MOUSE	Ehd1	1.18598	1.18598	0.246079	0.00381178	0.100178	FALSE	28.3539	28.4769	28.2308
sp|Q9ET26|RN114_MOUSE	Rnf114	0.671562	-1.48907	-0.574408	0.00384707	0.100478	FALSE	22.81	22.5228	23.0972
sp|P63038|CH60_MOUSE	Hspd1	0.821694	-1.217	-0.283327	0.00398561	0.103454	FALSE	31.1783	31.0367	31.32
sp|Q8C0L9|GPCP1_MOUSE	Gpcpd1	0.818024	-1.22246	-0.289786	0.00405519	0.103976	FALSE	24.6692	24.5244	24.8141
tr|A2AQN4|A2AQN4_MOUSE	Acss2	0.687458	-1.45463	-0.540656	0.00405239	0.103976	FALSE	22.4349	22.1645	22.7052
sp|P70268-2|PKN1_MOUSE	Pkn1	0.729611	-1.37059	-0.454801	0.00412279	0.105069	FALSE	21.8419	21.6145	22.0693
tr|A0A4V6JA63|A0A4V6JA63_MOUSE	Ighg2b	1.84447	1.84447	0.883209	0.00422629	0.106416	FALSE	26.8819	27.3235	26.4403
sp|O88967|YMEL1_MOUSE	Yme1l1	1.31735	1.31735	0.397634	0.00420552	0.106416	FALSE	22.9679	23.1667	22.769
sp|Q3U2A8|SYVM_MOUSE	Vars2	0.761938	-1.31244	-0.392254	0.00426105	0.106653	FALSE	23.7733	23.5771	23.9694
tr|Q3THQ5|Q3THQ5_MOUSE	Stip1	0.799459	-1.25085	-0.322904	0.00429605	0.106893	FALSE	26.5232	26.3618	26.6847
tr|Q3U2W2|Q3U2W2_MOUSE	Mybbp1a	1.24805	1.24805	0.319679	0.00435583	0.107743	FALSE	23.6566	23.8165	23.4968
sp|E9Q6P5|TTC7B_MOUSE	Ttc7b	1.32399	1.32399	0.40489	0.00438738	0.107889	FALSE	23.1355	23.338	22.9331
sp|Q8R3K3|PTCD2_MOUSE	Ptcd2	0.724882	-1.37954	-0.464183	0.00444588	0.108691	FALSE	23.2922	23.0601	23.5243
sp|Q920Q4-2|VPS16_MOUSE	Vps16	1.86117	1.86117	0.896212	0.00464753	0.110915	FALSE	22.058	22.5061	21.6099
sp|Q8BIG7|CMTD1_MOUSE	Comtd1	1.35359	1.35359	0.436794	0.00462741	0.110915	FALSE	24.0344	24.2528	23.816
sp|Q64191|ASPG_MOUSE	Aga	1.34109	1.34109	0.423411	0.00467877	0.110915	FALSE	22.2798	22.4915	22.0681
tr|Q80ZP8|Q80ZP8_MOUSE	Manf	1.31529	1.31529	0.395379	0.00474787	0.110915	FALSE	25.5463	25.744	25.3486
sp|Q8BH64|EHD2_MOUSE	Ehd2	1.17704	1.17704	0.235164	0.00474611	0.110915	FALSE	28.556	28.6736	28.4384
tr|Q3U967|Q3U967_MOUSE	Cd47	1.16196	1.16196	0.216558	0.00466051	0.110915	FALSE	25.76	25.8683	25.6517
sp|Q9D1P4|CHRD1_MOUSE	Chordc1	0.70543	-1.41758	-0.503426	0.00470638	0.110915	FALSE	23.7562	23.5044	24.0079
tr|Q3TDD8|Q3TDD8_MOUSE	Eif4b	0.623656	-1.60345	-0.681179	0.00462392	0.110915	FALSE	22.9427	22.6021	23.2833
sp|Q5SUF2|LC7L3_MOUSE	Luc7l3	1.74291	1.74291	0.801495	0.00486056	0.111019	FALSE	21.4373	21.8381	21.0366
tr|Q8VH34|Q8VH34_MOUSE	Lamp1	1.20216	1.20216	0.26563	0.00488432	0.111019	FALSE	27.0268	27.1596	26.894
tr|Q543D7|Q543D7_MOUSE	Fhl2	0.735675	-1.3593	-0.44286	0.00479226	0.111019	FALSE	30.982	30.7605	31.2034
sp|Q8BK03-2|MIGA2_MOUSE	Miga2	0.600792	-1.66447	-0.735062	0.00480949	0.111019	FALSE	22.3532	21.9856	22.7207
sp|Q9D0B5|TSTD3_MOUSE	Tstd3	0.516599	-1.93574	-0.952885	0.00487171	0.111019	FALSE	23.5669	23.1434	24.0963
tr|Q91V77|Q91V77_MOUSE	S100a1	1.27098	1.27098	0.34594	0.0049702	0.112364	FALSE	30.7772	30.9502	30.6042
tr|Q3UDZ1|Q3UDZ1_MOUSE	Rhog	1.34942	1.34942	0.432339	0.00503756	0.113278	FALSE	22.6417	22.8579	22.4256
tr|A0A1B0GT92|A0A1B0GT92_MOUSE	Gys1	0.829061	-1.20618	-0.27045	0.00508905	0.113827	FALSE	27.3892	27.2539	27.5244
sp|Q99MQ4|ASPN_MOUSE	Aspn	1.92373	1.92373	0.943908	0.00532898	0.117939	FALSE	25.5087	25.9807	25.0368
sp|P13020|GELS_MOUSE	Gsn	1.29229	1.29229	0.369925	0.00531678	0.117939	FALSE	26.7292	26.9142	26.5443
sp|P23927|CRYAB_MOUSE	Cryab	0.79036	-1.26525	-0.339417	0.00539995	0.118884	FALSE	31.8889	31.7192	32.0586
sp|Q80VP1|EPN1_MOUSE	Epn1	1.42378	1.42378	0.509725	0.00552437	0.119912	FALSE	22.3764	22.6446	22.1349
sp|Q9WV85|NDK3_MOUSE	Nme3	1.41921	1.41921	0.505088	0.00556071	0.119912	FALSE	25.0841	25.3367	24.8316
sp|P13634|CAH1_MOUSE	Ca1	1.37416	1.37416	0.458546	0.00554179	0.119912	FALSE	26.947	27.1763	26.7177
tr|Q91V55|Q91V55_MOUSE	Rps5	1.16263	1.16263	0.21739	0.0054788	0.119912	FALSE	27.3704	27.4791	27.2617
tr|B7ZN16|B7ZN16_MOUSE	Pyroxd2	30.6029	30.6029	4.9356	0.00560273	0.120201	FALSE	20.5299	21.517	16.5814
tr|D3Z3L7|D3Z3L7_MOUSE	Mfap5	1.71295	1.71295	0.776484	0.00574638	0.121605	FALSE	24.6975	25.0857	24.3093
tr|B2RVP5|B2RVP5_MOUSE	H2az2	1.30488	1.30488	0.38392	0.00575492	0.121605	FALSE	27.974	28.166	27.7821
sp|Q8VDQ1|PTGR2_MOUSE	Ptgr2	0.829403	-1.20569	-0.269855	0.00571857	0.121605	FALSE	27.1658	27.0309	27.3008
tr|Q5RKP0|Q5RKP0_MOUSE	Vat1	1.42109	1.42109	0.506994	0.00587047	0.123427	FALSE	24.8188	25.0723	24.5653
sp|Q61001|LAMA5_MOUSE	Lama5	1.33508	1.33508	0.416924	0.00611965	0.126764	FALSE	25.4705	25.6789	25.262
sp|O35382|EXOC4_MOUSE	Exoc4	1.22601	1.22601	0.293974	0.00609885	0.126764	FALSE	22.2518	22.3988	22.1048
sp|Q9CWD3-2|NUD17_MOUSE	Nudt17	0.524022	-1.90832	-0.9323	0.00606332	0.126764	FALSE	21.146	20.5633	21.4956
sp|P15327|PMGE_MOUSE	Bpgm	0.691508	-1.44612	-0.532182	0.00619729	0.127743	FALSE	25.305	25.0389	25.571
sp|Q9D5V6|SYAP1_MOUSE	Syap1	0.612029	-1.63391	-0.708327	0.00628339	0.128886	FALSE	21.3849	21.1015	21.8099
sp|P97352|S10AD_MOUSE	S100a13	1.65601	1.65601	0.727712	0.00651733	0.133036	FALSE	25.3376	25.7015	24.9738
sp|Q9CQ45|NENF_MOUSE	Nenf	0.847444	-1.18002	-0.238811	0.00663649	0.133819	FALSE	23.9447	23.8316	24.0704
sp|Q8K268|ABCF3_MOUSE	Abcf3	0.737536	-1.35587	-0.439214	0.00662463	0.133819	FALSE	23.3576	23.138	23.5772
tr|E9PWI3|E9PWI3_MOUSE	Mcc	0.0360426	-27.7449	-4.79415	0.00665117	0.133819	FALSE	23.2946	20.8976	25.6917
tr|Q3UAZ7|Q3UAZ7_MOUSE	Hmgb2	1.68977	1.68977	0.756828	0.00688205	0.137152	FALSE	26.1794	26.5578	25.801
tr|Q922A2|Q922A2_MOUSE	Anxa7	0.809552	-1.23525	-0.304804	0.00685483	0.137152	FALSE	26.0657	25.9133	26.2181
sp|P06728|APOA4_MOUSE	Apoa4	1.28275	1.28275	0.359245	0.00694314	0.137717	FALSE	25.7172	25.8968	25.5376
tr|Q8C3V7|Q8C3V7_MOUSE	Fech	1.29645	1.29645	0.374563	0.0070073	0.138337	FALSE	26.5887	26.776	26.4014
sp|P18872-2|GNAO_MOUSE	Gnao1	1.82551	1.82551	0.868296	0.00704022	0.138337	FALSE	23.0249	23.4362	22.5679
tr|Q3UAE6|Q3UAE6_MOUSE	Rtca	0.670626	-1.49114	-0.57642	0.00708369	0.138544	FALSE	23.8112	23.523	24.0994
sp|P09528|FRIH_MOUSE	Fth1	1.23674	1.23674	0.306538	0.00715209	0.138592	FALSE	29.3124	29.4657	29.1591
sp|E9PV24|FIBA_MOUSE	Fga	0.728624	-1.37245	-0.456754	0.00712009	0.138592	FALSE	27.77	27.5416	27.9984
sp|P60603|ROMO1_MOUSE	Romo1	1.30685	1.30685	0.386091	0.00725176	0.139879	FALSE	27.6914	27.8845	27.4984
tr|B1AT03|B1AT03_MOUSE	Lig3	1.3364	1.3364	0.418354	0.0073077	0.140315	FALSE	20.676	20.8962	20.4778
tr|Q544A1|Q544A1_MOUSE	Wbp2	0.796567	-1.25539	-0.328132	0.00737653	0.140992	FALSE	23.8619	23.6979	24.026
sp|Q70IV5-2|SYNEM_MOUSE	Synm	1.41899	1.41899	0.504866	0.00742226	0.141224	FALSE	21.9028	22.1685	21.6636
sp|Q9QYG0-2|NDRG2_MOUSE	Ndrg2	0.862824	-1.15899	-0.212862	0.00747929	0.141669	FALSE	30.3777	30.2713	30.4842
tr|M0QWP1|M0QWP1_MOUSE	Agrn	1.42997	1.42997	0.515984	0.00752966	0.141944	FALSE	23.8751	24.1331	23.6171
tr|Q497E9|Q497E9_MOUSE	Rps8	1.14437	1.14437	0.19455	0.00766167	0.141944	FALSE	27.7322	27.8294	27.6349
sp|Q9JHW2|NIT2_MOUSE	Nit2	0.856982	-1.16689	-0.222664	0.00769639	0.141944	FALSE	27.2259	27.1145	27.3372
sp|Q8VDN2|AT1A1_MOUSE	Atp1a1	0.854885	-1.16975	-0.226198	0.00765669	0.141944	FALSE	30.486	30.3729	30.5991
sp|P36552|HEM6_MOUSE	Cpox	0.824163	-1.21335	-0.278999	0.00769561	0.141944	FALSE	25.5685	25.429	25.708
tr|Q3TLK9|Q3TLK9_MOUSE	Cnot7	0.619536	-1.61411	-0.69074	0.00765694	0.141944	FALSE	21.3219	20.9156	21.6064
sp|Q9CRY7|GDPD1_MOUSE	Gdpd1	1.65869	1.65869	0.730042	0.00778431	0.142939	FALSE	22.6199	23.0041	22.2741
tr|Q149D1|Q149D1_MOUSE	Thnsl1	0.803335	-1.24481	-0.315927	0.00795111	0.144738	FALSE	22.9128	22.7548	23.0707
sp|Q91X72|HEMO_MOUSE	Hpx	0.635246	-1.57419	-0.654613	0.00794089	0.144738	FALSE	27.9469	27.6196	28.2742
sp|Q8R086|SUOX_MOUSE	Suox	0.784073	-1.27539	-0.350941	0.00801754	0.145318	FALSE	26.2131	26.0377	26.3886
sp|Q91ZJ5|UGPA_MOUSE	Ugp2	1.29888	1.29888	0.377263	0.00807536	0.145738	FALSE	28.3645	28.5531	28.1758
tr|Q3UN88|Q3UN88_MOUSE	Mcpt4	1.70473	1.70473	0.769547	0.00817703	0.146191	FALSE	23.0222	23.3843	22.6147
sp|P43275|H11_MOUSE	H1-1	1.20557	1.20557	0.269714	0.00820777	0.146191	FALSE	25.8605	25.9954	25.7257
sp|P48036|ANXA5_MOUSE	Anxa5	1.18499	1.18499	0.244879	0.00823956	0.146191	FALSE	29.0005	29.123	28.8781
sp|Q6PGC1|DHX29_MOUSE	Dhx29	0.709912	-1.40862	-0.494287	0.00821692	0.146191	FALSE	21.7391	21.492	21.9862
sp|P42669|PURA_MOUSE	Pura	1.17931	1.17931	0.237942	0.00833601	0.147281	FALSE	26.717	26.8359	26.598
tr|Q8BVK3|Q8BVK3_MOUSE	Uap1l1	1.67116	1.67116	0.74085	0.00846457	0.148927	FALSE	22.6722	23.0427	22.3018
sp|Q8VE95|CH082_MOUSE	C8orf82	0.853966	-1.17101	-0.22775	0.00858596	0.150433	FALSE	27.0707	26.9568	27.1846
tr|D3YZ98|D3YZ98_MOUSE	Pik3c3	7.4108	7.4108	2.88963	0.00866631	0.151211	FALSE	21.3596	23.6713	20.7817
sp|Q9D8C4|IN35_MOUSE	Ifi35	1.54329	1.54329	0.626009	0.00888326	0.154356	FALSE	21.5494	21.846	21.22
sp|P08752|GNAI2_MOUSE	Gnai2	1.17179	1.17179	0.22871	0.00893419	0.154602	FALSE	28.1216	28.236	28.0073
tr|A0A075B5M7|A0A075B5M7_MOUSE	Igkv5-39	2.87435	2.87435	1.52324	0.00903939	0.155781	FALSE	23.6531	24.1218	22.5985
sp|Q3UQS2-2|LSME1_MOUSE	Lsmem1	1.32329	1.32329	0.404132	0.00913862	0.156211	FALSE	23.4677	23.6698	23.2657
tr|F6VG99|F6VG99_MOUSE	Lmo7	0.807392	-1.23856	-0.308659	0.00910864	0.156211	FALSE	26.4048	26.2505	26.5591
sp|Q9ERE2|KRT81_MOUSE	Krt81	73.1354	73.1354	6.1925	0.00919507	0.156491	FALSE	24.7402	29.3845	23.192
tr|A0A140LHR3|A0A140LHR3_MOUSE	Spcs2	1.88454	1.88454	0.914212	0.00928277	0.156491	FALSE	22.4618	22.8537	21.9394
sp|Q91V61-2|SFXN3_MOUSE	Sfxn	1.42202	1.42202	0.507937	0.00930916	0.156491	FALSE	23.4295	23.6835	23.1755
sp|Q8VCT4|EST1D_MOUSE	Ces1d	1.29992	1.29992	0.378428	0.00936736	0.156491	FALSE	27.2439	27.4331	27.0547
tr|Q3UZT7|Q3UZT7_MOUSE	Ctnnb1	1.20764	1.20764	0.272192	0.00937661	0.156491	FALSE	26.7597	26.8958	26.6236
tr|Q545N7|Q545N7_MOUSE	Ckmt1	0.726362	-1.37672	-0.46124	0.00938738	0.156491	FALSE	26.8698	26.6392	27.1005
tr|B8JI96|B8JI96_MOUSE	Mup14	0.536881	-1.86261	-0.897327	0.00941553	0.156491	FALSE	25.9684	25.5197	26.4171
tr|G3X8T9|G3X8T9_MOUSE	Serpina3n	0.60085	-1.66431	-0.734924	0.00949681	0.157221	FALSE	24.7129	24.3455	25.0804
tr|Q3TM70|Q3TM70_MOUSE	Ehd4	1.16313	1.16313	0.218011	0.00963677	0.158543	FALSE	27.9134	28.0225	27.8044
tr|Q8BSJ6|Q8BSJ6_MOUSE	Pml	0.139461	-7.17046	-2.84207	0.00965205	0.158543	FALSE	22.6605	21.6271	24.4691
tr|Q3TXV7|Q3TXV7_MOUSE	Hexa	1.47754	1.47754	0.563196	0.00969246	0.158587	FALSE	22.2144	22.4647	21.9015
tr|A0A140T8N2|A0A140T8N2_MOUSE		5.7336	5.7336	2.51944	0.0103051	0.164014	FALSE	22.0152	23.6948	21.1753
tr|Q8BII0|Q8BII0_MOUSE	Arhgef15	1.53079	1.53079	0.614272	0.0103763	0.164014	FALSE	21.1013	21.4085	20.7942
tr|Q9CZ22|Q9CZ22_MOUSE	Tpd52l2	1.22465	1.22465	0.292374	0.0104127	0.164014	FALSE	25.4926	25.6388	25.3464
sp|Q8BTX9|HSDL1_MOUSE	Hsdl1	1.21633	1.21633	0.282537	0.0101578	0.164014	FALSE	23.805	23.9462	23.6637
sp|Q9EPC1|PARVA_MOUSE	Parva	1.2082	1.2082	0.272862	0.0101883	0.164014	FALSE	25.0623	25.1988	24.9259
sp|P42208|SEPT2_MOUSE	Septin2	1.19412	1.19412	0.255944	0.0102445	0.164014	FALSE	25.7839	25.9119	25.656
sp|Q60930|VDAC2_MOUSE	Vdac2	1.11595	1.11595	0.158268	0.0103003	0.164014	FALSE	32.1038	32.183	32.0247
sp|Q8VCG4|CO8G_MOUSE	C8g	0.760917	-1.3142	-0.394189	0.0101583	0.164014	FALSE	24.6154	24.4183	24.8125
sp|Q99NB8|UBQL4_MOUSE	Ubqln4	0.590708	-1.69288	-0.759483	0.0104142	0.164014	FALSE	21.8222	21.3665	22.126
sp|Q9Z247|FKBP9_MOUSE	Fkbp9	0.573415	-1.74394	-0.802349	0.0103602	0.164014	FALSE	21.7631	21.383	22.1854
sp|Q9D1M4|MCA3_MOUSE	Eef1e1	1.31077	1.31077	0.390414	0.0105492	0.164493	FALSE	24.1067	24.3019	23.9115
sp|Q99M71|EPDR1_MOUSE	Epdr1	1.29138	1.29138	0.368908	0.0105439	0.164493	FALSE	23.6732	23.8576	23.4887
tr|Q3UFD0|Q3UFD0_MOUSE		1.26747	1.26747	0.341948	0.0106011	0.164493	FALSE	25.6229	25.7939	25.4519
sp|Q9JMH6-2|TRXR1_MOUSE	Txnrd1	0.86875	-1.15108	-0.202988	0.0105981	0.164493	FALSE	25.5212	25.4197	25.6227
tr|A0A1G5SK44|A0A1G5SK44_MOUSE	OTTMUSPWKG00059391	1.61028	1.61028	0.68731	0.0110725	0.166935	FALSE	22.5946	22.9382	22.2509
sp|Q91ZE0|TMLH_MOUSE	Tmlhe	1.25957	1.25957	0.332934	0.0109221	0.166935	FALSE	24.8275	24.994	24.661
sp|Q9D773|RM02_MOUSE	Mrpl2	1.2505	1.2505	0.322499	0.0110016	0.166935	FALSE	24.987	25.1483	24.8258
sp|P46412|GPX3_MOUSE	Gpx3	1.22699	1.22699	0.295122	0.0110223	0.166935	FALSE	27.1112	27.2588	26.9637
sp|P35283|RAB12_MOUSE	Rab12	1.15357	1.15357	0.206103	0.0110761	0.166935	FALSE	25.0087	25.1118	24.9057
sp|Q78J03|MSRB2_MOUSE	Msrb2	0.825892	-1.21081	-0.275974	0.0109166	0.166935	FALSE	26.7335	26.5955	26.8715
tr|Q3V100|Q3V100_MOUSE	Mpi	0.798344	-1.25259	-0.324918	0.0110504	0.166935	FALSE	27.2802	27.1177	27.4426
tr|S4R2H5|S4R2H5_MOUSE	Rpf2	0.47825	-2.09096	-1.06416	0.0108037	0.166935	FALSE	21.4983	21.3463	22.4104
tr|Q3UKN6|Q3UKN6_MOUSE	Nucb2	1.40397	1.40397	0.48951	0.0112247	0.167376	FALSE	20.3056	20.5503	20.0608
tr|Q3U2F9|Q3U2F9_MOUSE	Gnb4	1.25956	1.25956	0.332917	0.0112205	0.167376	FALSE	21.8017	21.9769	21.644
sp|Q60932-2|VDAC1_MOUSE	Vdac1	1.15817	1.15817	0.211844	0.0111667	0.167376	FALSE	33.2874	33.3934	33.1815
sp|Q9D7S7-2|RL22L_MOUSE	Rpl22l1	1.49815	1.49815	0.583182	0.0112765	0.167554	FALSE	22.0766	22.3906	21.8075
sp|Q9JLH8|TMOD4_MOUSE	Tmod4	1.38426	1.38426	0.46912	0.0114355	0.168724	FALSE	25.9952	26.2298	25.7607
sp|Q9D0M1|KPRA_MOUSE	Prpsap1	1.2937	1.2937	0.371505	0.0114324	0.168724	FALSE	22.9093	23.0951	22.7236
tr|Q3TFP0|Q3TFP0_MOUSE	Srsf10	1.33738	1.33738	0.419414	0.0114841	0.168848	FALSE	23.4662	23.6759	23.2565
sp|E9Q4P1|WDFY1_MOUSE	Wdfy1	1.88275	1.88275	0.912844	0.0116387	0.169933	FALSE	22.1457	22.5606	21.6477
tr|S4R2K0|S4R2K0_MOUSE	Pdf	1.28062	1.28062	0.35684	0.0116204	0.169933	FALSE	23.9938	24.1723	23.8154
tr|A0A0B6VMB2|A0A0B6VMB2_MOUSE	HC	1.72863	1.72863	0.789633	0.0117349	0.170156	FALSE	25.3395	25.7343	24.9447
sp|Q9Z2D6-2|MECP2_MOUSE	Mecp2	1.24872	1.24872	0.320449	0.0117201	0.170156	FALSE	25.3991	25.5594	25.2389
tr|Q543K9|Q543K9_MOUSE	Pnp	1.20997	1.20997	0.274973	0.0117774	0.170185	FALSE	25.9434	26.0809	25.8059
sp|Q9CRA0|NAR4_MOUSE	Art4	1.45009	1.45009	0.536142	0.0118789	0.170562	FALSE	21.8288	22.0968	21.5607
tr|E9Q616|E9Q616_MOUSE	Ahnak	1.25109	1.25109	0.323187	0.0119464	0.170562	FALSE	28.5451	28.7067	28.3835
sp|Q9D0K2|SCOT1_MOUSE	Oxct1	0.871856	-1.14698	-0.197839	0.0119406	0.170562	FALSE	31.3671	31.2681	31.466
tr|Q4FJR0|Q4FJR0_MOUSE	Nudt4	0.665845	-1.50185	-0.586741	0.0119657	0.170562	FALSE	22.7844	22.4737	23.0605
sp|O70209|PDLI3_MOUSE	Pdlim3	1.47507	1.47507	0.560787	0.0120188	0.17074	FALSE	25.0897	25.3701	24.8093
tr|Q5EBK8|Q5EBK8_MOUSE	Dynlt1	2.0139	2.0139	1.01	0.0123275	0.172912	FALSE	22.8422	23.3175	22.3075
sp|Q6P4T2|U520_MOUSE	Snrnp200	1.26954	1.26954	0.344305	0.0123362	0.172912	FALSE	23.9557	24.1279	23.7836
sp|Q921C5|BICD2_MOUSE	Bicd2	0.737446	-1.35603	-0.439391	0.0122185	0.172912	FALSE	22.3523	22.1326	22.572
sp|Q61699-2|HS105_MOUSE	Hsph1	0.697916	-1.43284	-0.518875	0.0122946	0.172912	FALSE	24.6874	24.428	24.9469
tr|I6L985|I6L985_MOUSE	Igh	3.2797	3.2797	1.71356	0.0124815	0.174368	FALSE	20.5752	21.1464	19.4329
sp|Q3TB82|PKHF1_MOUSE	Plekhf1	1.80242	1.80242	0.849933	0.0127417	0.174525	FALSE	21.8389	22.317	21.467
sp|Q6ZWQ7|SPCS3_MOUSE	Spcs3	1.6062	1.6062	0.683655	0.0126445	0.174525	FALSE	23.5531	23.8769	23.1933
sp|Q99JT9|MTND_MOUSE	Adi1	1.45825	1.45825	0.544237	0.0127264	0.174525	FALSE	23.7983	24.0561	23.5119
sp|P30416|FKBP4_MOUSE	Fkbp4	0.820364	-1.21897	-0.285663	0.0126599	0.174525	FALSE	26.2636	26.1208	26.4064
sp|O88696|CLPP_MOUSE	Clpp	0.789441	-1.26672	-0.341097	0.012651	0.174525	FALSE	25.9623	25.7918	26.1329
tr|D3Z1Z8|D3Z1Z8_MOUSE	Stmn1	0.0953876	-10.4835	-3.39005	0.0126807	0.174525	FALSE	24.2602	23.7759	27.166
sp|Q99PL6-2|UBXN6_MOUSE	Ubxn6	2.30752	2.30752	1.20635	0.0131043	0.178328	FALSE	22.9594	23.5626	22.3562
sp|Q9EPB4|ASC_MOUSE	Pycard	1.37868	1.37868	0.463286	0.0130786	0.178328	FALSE	24.8709	25.1025	24.6393
sp|Q9ERP3|TRI54_MOUSE	Trim54	0.663371	-1.50745	-0.592113	0.0131845	0.178841	FALSE	23.1588	22.8627	23.4548
sp|Q9Z0E6|GBP2_MOUSE	Gbp2	1.48211	1.48211	0.567648	0.0135687	0.18102	FALSE	24.3431	24.6269	24.0592
sp|Q8R0F8|FAHD1_MOUSE	Fahd1	1.44057	1.44057	0.526638	0.013619	0.18102	FALSE	27.5722	27.8355	27.3089
sp|P48678|LMNA_MOUSE	Lmna	1.24995	1.24995	0.321876	0.0135457	0.18102	FALSE	28.818	28.9789	28.657
tr|F8VPK0|F8VPK0_MOUSE	Ttc37	0.758072	-1.31914	-0.399593	0.0136465	0.18102	FALSE	21.1724	20.9844	21.384
sp|Q9JHH6|CBPB2_MOUSE	Cpb2	0.733494	-1.36334	-0.447143	0.0135062	0.18102	FALSE	21.9329	21.7211	22.1682
tr|Q9CZZ6|Q9CZZ6_MOUSE	Ggps1	0.668365	-1.49619	-0.581292	0.0133913	0.18102	FALSE	22.2818	22.0235	22.6048
sp|Q4FZC9-2|SYNE3_MOUSE	Syne3	0.373915	-2.6744	-1.41922	0.0135196	0.18102	FALSE	21.1614	20.4517	21.871
tr|Q3TPZ5|Q3TPZ5_MOUSE	Dctn2	0.867685	-1.15249	-0.204757	0.0139658	0.184673	FALSE	25.6585	25.5561	25.7609
sp|Q8VCM7|FIBG_MOUSE	Fgg	0.731809	-1.36648	-0.450461	0.0141054	0.185934	FALSE	27.6222	27.397	27.8474
sp|Q5BL07-2|PEX1_MOUSE	Pex1	1.43101	1.43101	0.517032	0.0142132	0.18677	FALSE	21.2638	21.4854	20.9684
tr|G5E8Z3|G5E8Z3_MOUSE	2310050C09Rik	0.566076	-1.76655	-0.820932	0.0144137	0.188815	FALSE	23.1077	22.6973	23.5182
sp|P16045|LEG1_MOUSE	Lgals1	0.737315	-1.35627	-0.439648	0.0144685	0.188944	FALSE	28.8059	28.5861	29.0258
tr|Q3U7A7|Q3U7A7_MOUSE	Psmb9	1.7679	1.7679	0.822037	0.0146917	0.189307	FALSE	22.3634	22.7288	21.9068
tr|Q91ZZ2|Q91ZZ2_MOUSE	Rapgef1	1.65195	1.65195	0.724168	0.0147685	0.189307	FALSE	19.1013	19.3909	18.6668
tr|P70304|P70304_MOUSE	Pik3r1	1.55985	1.55985	0.64141	0.0149423	0.189307	FALSE	22.2003	22.521	21.8796
sp|B7ZMP1|XPP3_MOUSE	Xpnpep3	1.50339	1.50339	0.58822	0.0147751	0.189307	FALSE	22.9277	23.2218	22.6336
sp|Q9JKC6|CEND_MOUSE	Cend1	1.28846	1.28846	0.365647	0.0149124	0.189307	FALSE	20.8643	21.0471	20.6815
sp|Q99JB2|STML2_MOUSE	Stoml2	1.2252	1.2252	0.293021	0.0147255	0.189307	FALSE	25.2398	25.3863	25.0933
tr|Q5FW97|Q5FW97_MOUSE	EG433182	0.839	-1.1919	-0.253257	0.014889	0.189307	FALSE	30.3328	30.2061	30.4594
sp|Q9CWU6|UQCC1_MOUSE	Uqcc1	0.814624	-1.22756	-0.295794	0.0149465	0.189307	FALSE	25.7362	25.5883	25.884
sp|O08532-3|CA2D1_MOUSE	Cacna2d1	0.734209	-1.36201	-0.445737	0.0146257	0.189307	FALSE	24.638	24.4151	24.8609
sp|P63166|SUMO1_MOUSE	Sumo1	0.71026	-1.40793	-0.49358	0.0147088	0.189307	FALSE	22.3048	22.058	22.5516
sp|P51910|APOD_MOUSE	Apod	1.6879	1.6879	0.755225	0.0150993	0.19011	FALSE	21.7511	22.1035	21.3483
tr|Q5SVG5|Q5SVG5_MOUSE	Ap1b1	0.847285	-1.18024	-0.239081	0.0151003	0.19011	FALSE	26.079	25.9595	26.1985
sp|Q6ZPF4|FMNL3_MOUSE	Fmnl3	1.53771	1.53771	0.620783	0.0155312	0.192882	FALSE	20.8913	21.2637	20.643
tr|E9PWZ3|E9PWZ3_MOUSE	Rpl3l	1.29324	1.29324	0.370988	0.0153983	0.192882	FALSE	26.2416	26.4271	26.0561
tr|B2RSN3|B2RSN3_MOUSE	Tubb2b	1.21344	1.21344	0.279104	0.0154885	0.192882	FALSE	26.3403	26.4798	26.2007
sp|P45952|ACADM_MOUSE	Acadm	0.850627	-1.1756	-0.233402	0.0155329	0.192882	FALSE	32.506	32.3893	32.6227
sp|Q80TE0|RPAP1_MOUSE	Rpap1	0.551538	-1.81311	-0.858467	0.0155498	0.192882	FALSE	21.0076	20.6954	21.5539
tr|D3Z0B9|D3Z0B9_MOUSE	Aldh16a1	1.31792	1.31792	0.398263	0.0158606	0.195081	FALSE	21.9923	22.1914	21.7932
sp|Q9DBG9|TX1B3_MOUSE	Tax1bp3	1.24806	1.24806	0.319689	0.0158663	0.195081	FALSE	24.6436	24.8035	24.4838
sp|Q8R0N6|HOT_MOUSE	Adhfe1	0.64363	-1.55369	-0.635696	0.0158642	0.195081	FALSE	26.2167	25.8989	26.5346
sp|Q8BXN7|PPM1K_MOUSE	Ppm1k	1.34712	1.34712	0.429877	0.0160892	0.19709	FALSE	24.4076	24.6226	24.1927
sp|Q8BZ03|KPCD2_MOUSE	Prkd2	0.617471	-1.61951	-0.695556	0.0161234	0.19709	FALSE	20.5084	20.1606	20.8562
sp|Q8BYM8|SYCM_MOUSE	Cars2	0.820286	-1.21909	-0.285801	0.0162631	0.198222	FALSE	25.2087	25.0658	25.3516
tr|B1AWT2|B1AWT2_MOUSE	Rragd	1.43143	1.43143	0.517455	0.0163906	0.198518	FALSE	21.1441	21.3876	20.8701
sp|P48771|CX7A2_MOUSE	Cox7a2	1.19109	1.19109	0.252286	0.0163654	0.198518	FALSE	29.79	29.9162	29.6639
sp|Q8CGC7|SYEP_MOUSE	Eprs1	0.865496	-1.15541	-0.208401	0.0164291	0.198518	FALSE	26.4305	26.3263	26.5347
tr|Q3TDT0|Q3TDT0_MOUSE	Trim3	1.3785	1.3785	0.463102	0.0165561	0.19891	FALSE	21.2926	21.5242	21.0611
tr|Q8C2J1|Q8C2J1_MOUSE	Capn1	1.16773	1.16773	0.223707	0.0165231	0.19891	FALSE	24.5394	24.6512	24.4275
sp|Q9CQB5|CISD2_MOUSE	Cisd2	1.18214	1.18214	0.241396	0.0166363	0.199304	FALSE	25.831	25.9517	25.7103
sp|Q3U5Q7|CMPK2_MOUSE	Cmpk2	0.631249	-1.58416	-0.66372	0.0168181	0.200909	FALSE	23.0431	22.7112	23.375
tr|Q91WP1|Q91WP1_MOUSE	Pvr	0.608092	-1.64449	-0.717637	0.0169566	0.20199	FALSE	21.8597	21.2726	21.9902
sp|Q80UY1|CARME_MOUSE	Carnmt1	0.748237	-1.33648	-0.418433	0.0170075	0.202025	FALSE	23.1162	22.907	23.3254
sp|Q8BND5-3|QSOX1_MOUSE	Qsox1	0.743431	-1.34512	-0.42773	0.0171059	0.20262	FALSE	22.7879	22.5741	23.0018
sp|P97467|AMD_MOUSE	Pam	3.11015	3.11015	1.63698	0.017284	0.203014	FALSE	21.2547	22.1213	20.4843
sp|Q9QZQ8|H2AY_MOUSE	Macroh2a1	1.20368	1.20368	0.267457	0.0172734	0.203014	FALSE	28.0055	28.1393	27.8718
sp|Q5SSK3|TEFM_MOUSE	Tefm	0.805595	-1.24132	-0.311873	0.0172626	0.203014	FALSE	25.2288	25.0728	25.3847
sp|Q8BML9|SYQ_MOUSE	Qars1	0.859954	-1.16285	-0.217668	0.0174067	0.203886	FALSE	25.0778	24.9689	25.1866
tr|Q3TIV9|Q3TIV9_MOUSE	Ap1s2	1.43222	1.43222	0.518255	0.0176606	0.206285	FALSE	23.3093	23.5684	23.0501
tr|Q8C6E3|Q8C6E3_MOUSE	Cat	0.78719	-1.27034	-0.345216	0.0177283	0.206503	FALSE	27.8778	27.7052	28.0504
sp|Q9JJL8|SYSM_MOUSE	Sars2	1.37755	1.37755	0.462108	0.0178219	0.206505	FALSE	23.9796	24.2107	23.7486
sp|Q9WV35|ABEC2_MOUSE	Apobec2	1.14171	1.14171	0.191194	0.0178267	0.206505	FALSE	29.0087	29.1043	28.9131
tr|B2RUS7|B2RUS7_MOUSE	Abcc8	0.496871	-2.0126	-1.00906	0.017885	0.206611	FALSE	20.9016	20.1254	21.1345
tr|A0A0R4J092|A0A0R4J092_MOUSE	Manba	1.2497	1.2497	0.321584	0.0180467	0.207908	FALSE	22.5333	22.6941	22.3725
sp|Q9D1I5|MCEE_MOUSE	Mcee	0.81258	-1.23065	-0.299418	0.0183419	0.208912	FALSE	27.6441	27.4944	27.7938
tr|Q5FWX7|Q5FWX7_MOUSE	Osbpl9	0.711025	-1.40642	-0.492028	0.0183822	0.208912	FALSE	23.0164	22.7704	23.2625
tr|B9EJZ0|B9EJZ0_MOUSE	Trim63	0.700121	-1.42832	-0.514323	0.0182644	0.208912	FALSE	22.6216	22.3644	22.8787
tr|E9QP46|E9QP46_MOUSE	Syne2	0.281065	-3.5579	-1.83103	0.0181957	0.208912	FALSE	24.379	23.4635	25.2945
tr|Q9CPQ9|Q9CPQ9_MOUSE	Aldoart1	0.279034	-3.58379	-1.84149	0.0183772	0.208912	FALSE	24.1216	23.0693	24.9108
sp|Q60739-2|BAG1_MOUSE	Bag1	0.722304	-1.38446	-0.469322	0.0184821	0.20948	FALSE	22.1132	21.8662	22.3355
sp|P33215|NEDD1_MOUSE	Nedd1	1.38601	1.38601	0.470937	0.0185347	0.209512	FALSE	20.7	20.9354	20.4645
tr|A5GZX3|A5GZX3_MOUSE	Glo1	1.44003	1.44003	0.526101	0.0188005	0.211947	FALSE	28.215	28.4781	27.952
tr|Q0PD49|Q0PD49_MOUSE	Rab8b	1.38134	1.38134	0.466069	0.0192194	0.21528	FALSE	23.3827	23.6157	23.1497
sp|Q8BHC4|DCAKD_MOUSE	Dcakd	1.19711	1.19711	0.25956	0.0193453	0.21528	FALSE	25.5877	25.7175	25.458
sp|Q8VE38-2|OXND1_MOUSE	Oxnad1	0.855616	-1.16875	-0.224965	0.0193197	0.21528	FALSE	26.3472	26.2347	26.4597
tr|Q60951|Q60951_MOUSE	Ybx1	0.80751	-1.23837	-0.308447	0.0192486	0.21528	FALSE	26.0852	25.9309	26.2394
sp|Q3V1H3|HPHL1_MOUSE	Hephl1	0.193041	-5.18026	-2.37302	0.0193522	0.21528	FALSE	22.6495	21.8585	24.2316
sp|Q9D023|MPC2_MOUSE	Mpc2	0.869151	-1.15055	-0.202321	0.0194939	0.215715	FALSE	30.6125	30.5113	30.7137
sp|Q99PU8-2|DHX30_MOUSE	Dhx30	0.598087	-1.672	-0.741573	0.0194662	0.215715	FALSE	23.0572	22.6864	23.4279
sp|Q80VJ2|SRA1_MOUSE	Sra1	0.764036	-1.30884	-0.388288	0.0196484	0.216829	FALSE	22.3745	22.1804	22.5687
tr|Q8C414|Q8C414_MOUSE	Diaph2	0.284141	-3.51938	-1.81532	0.0196977	0.216829	FALSE	20.8786	20.576	22.3914
tr|A0A075B5K2|A0A075B5K2_MOUSE	Igkv9-124	0.442557	-2.2596	-1.17607	0.0198049	0.217441	FALSE	22.7023	22.4409	23.617
sp|Q8K0U4|HS12A_MOUSE	Hspa12a	1.76118	1.76118	0.816544	0.0198763	0.217656	FALSE	22.2675	22.6543	21.8377
tr|A0A4P3APB9|A0A4P3APB9_MOUSE	Mapkapk2	0.752161	-1.3295	-0.410887	0.0199709	0.218124	FALSE	23.4852	23.2797	23.6906
tr|Q3UHH5|Q3UHH5_MOUSE	Gnaq	1.25567	1.25567	0.328462	0.0200993	0.218958	FALSE	23.9413	24.1055	23.777
sp|Q9CPR5|RM15_MOUSE	Mrpl15	1.18867	1.18867	0.249346	0.0201519	0.218963	FALSE	24.941	25.0657	24.8164
sp|A2ADF7|S2534_MOUSE	Slc25a34	1.36266	1.36266	0.446424	0.0202845	0.219835	FALSE	23.34	23.5633	23.1168
sp|Q9JMG1|EDF1_MOUSE	Edf1	1.62517	1.62517	0.700588	0.0205826	0.221922	FALSE	24.7213	25.0716	24.371
sp|Q91VH6|MEMO1_MOUSE	Memo1	0.868362	-1.15159	-0.203632	0.0205603	0.221922	FALSE	25.7971	25.6953	25.8989
sp|Q99MN9|PCCB_MOUSE	Pccb	0.901114	-1.10974	-0.150219	0.0206841	0.222446	FALSE	28.4986	28.4235	28.5738
tr|A0A087WQS5|A0A087WQS5_MOUSE	Atp5g2	1.37375	1.37375	0.458116	0.0212802	0.224985	FALSE	29.4937	29.7227	29.2646
sp|Q8BMD8|SCMC1_MOUSE	Slc25a24	1.27807	1.27807	0.353962	0.0213269	0.224985	FALSE	22.7579	22.9349	22.5809
sp|Q99KV1|DJB11_MOUSE	Dnajb11	1.20521	1.20521	0.269288	0.0209899	0.224985	FALSE	23.1625	23.2972	23.0279
sp|Q9CQD1|RAB5A_MOUSE	Rab5a	1.16139	1.16139	0.215847	0.0212198	0.224985	FALSE	26.7998	26.9077	26.6919
sp|Q8R2G4|NAR3_MOUSE	Art3	0.880577	-1.13562	-0.183479	0.0210984	0.224985	FALSE	27.346	27.2543	27.4378
sp|O35857|TIM44_MOUSE	Timm44	0.878867	-1.13783	-0.186283	0.0213539	0.224985	FALSE	27.3923	27.2991	27.4854
tr|E9QP49|E9QP49_MOUSE	Ehbp1l1	0.853657	-1.17143	-0.228271	0.0213102	0.224985	FALSE	23.086	22.9718	23.2001
sp|P58064|RT06_MOUSE	Mrps6	0.849489	-1.17718	-0.235333	0.0211981	0.224985	FALSE	24.6714	24.5538	24.7891
sp|Q80V94|AP4E1_MOUSE	Ap4e1	0.423981	-2.3586	-1.23793	0.0214017	0.224985	FALSE	23.3231	22.5804	23.8183
tr|Q8CAZ9|Q8CAZ9_MOUSE	Prelp	2.48008	2.48008	1.31039	0.0216143	0.226128	FALSE	25.6011	26.2563	24.9459
sp|P83870|PHF5A_MOUSE	Phf5a	1.53521	1.53521	0.618432	0.0216748	0.226128	FALSE	22.6249	22.9341	22.3157
sp|Q9D8X1|CUTC_MOUSE	Cutc	1.50748	1.50748	0.592137	0.0217706	0.226128	FALSE	22.0929	22.3889	21.7968
tr|Q6A0D1|Q6A0D1_MOUSE	Emc2	1.26449	1.26449	0.338553	0.0218331	0.226128	FALSE	24.9437	25.113	24.7745
tr|Q566C3|Q566C3_MOUSE	Gpt	0.79039	-1.2652	-0.339363	0.0218217	0.226128	FALSE	25.3438	25.1741	25.5135
sp|Q9R059|FHL3_MOUSE	Fhl3	0.710543	-1.40737	-0.493007	0.0216847	0.226128	FALSE	24.1135	23.867	24.36
tr|A1L353|A1L353_MOUSE	Tgfbi	1.59363	1.59363	0.67232	0.021959	0.226744	FALSE	22.9782	23.3143	22.642
tr|Q3TLZ6|Q3TLZ6_MOUSE	Gatb	0.811131	-1.23285	-0.301993	0.0220004	0.226744	FALSE	23.4167	23.2657	23.5677
sp|P53395|ODB2_MOUSE	Dbt	0.883864	-1.1314	-0.178103	0.0222889	0.227487	FALSE	28.6753	28.5863	28.7644
tr|Q8C4S9|Q8C4S9_MOUSE	Dnajc28	0.75773	-1.31973	-0.400244	0.0222883	0.227487	FALSE	23.9321	23.732	24.1322
sp|Q3UI43|BABA1_MOUSE	Babam1	0.724968	-1.37937	-0.46401	0.0222113	0.227487	FALSE	21.5292	21.323	21.787
tr|A0A0R4J078|A0A0R4J078_MOUSE	Ubxn4	0.723341	-1.38247	-0.467251	0.022217	0.227487	FALSE	23.1546	22.9087	23.376
sp|Q3TIX9|SNUT2_MOUSE	Usp39	1.47824	1.47824	0.563881	0.0224435	0.228511	FALSE	20.7452	21.0271	20.4632
sp|Q9CZX8|RS19_MOUSE	Rps19	0.881597	-1.13431	-0.18181	0.0225991	0.229539	FALSE	27.7295	27.6386	27.8204
sp|P0DP28|CALM3_MOUSE	Calm3	1.17016	1.17016	0.226711	0.0227633	0.229575	FALSE	28.2639	28.3773	28.1506
tr|Q7TPT7|Q7TPT7_MOUSE	Vars	0.843013	-1.18622	-0.246373	0.0227664	0.229575	FALSE	25.0943	24.9711	25.2175
sp|Q8K0E8|FIBB_MOUSE	Fgb	0.756306	-1.32222	-0.402959	0.0226579	0.229575	FALSE	27.4538	27.2523	27.6553
sp|Q9CY57-5|CHTOP_MOUSE	Chtop	1.22919	1.22919	0.297705	0.0229061	0.229629	FALSE	24.3305	24.4794	24.1817
tr|A0A286YEB7|A0A286YEB7_MOUSE	Rps24	1.15908	1.15908	0.212986	0.0228799	0.229629	FALSE	26.6133	26.7198	26.5068
tr|Q3TCW5|Q3TCW5_MOUSE	Nrbp1	0.732856	-1.36452	-0.448398	0.0229356	0.229629	FALSE	22.9279	22.7037	23.1521
tr|Q3UGC8|Q3UGC8_MOUSE	Pcca	0.902249	-1.10834	-0.148402	0.0230211	0.229937	FALSE	28.432	28.3578	28.5062
tr|A0A2I3BRT4|A0A2I3BRT4_MOUSE		5.06807	5.06807	2.34144	0.0234159	0.233327	FALSE	23.3813	25.2545	22.913
sp|Q6PDL0|DC1L2_MOUSE	Dync1li2	1.31617	1.31617	0.396343	0.0236409	0.233499	FALSE	23.198	23.3962	22.9998
sp|Q9R0Q6|ARC1A_MOUSE	Arpc1a	1.14013	1.14013	0.189195	0.0236554	0.233499	FALSE	25.8391	25.9337	25.7445
sp|Q9Z2I9|SUCB1_MOUSE	Sucla2	0.842955	-1.1863	-0.246472	0.0235834	0.233499	FALSE	31.3302	31.2069	31.4534
sp|Q8BGC0|HTSF1_MOUSE	Htatsf1	0.41797	-2.39252	-1.25853	0.0235328	0.233499	FALSE	20.6515	19.8963	21.1549
tr|Q4FJV4|Q4FJV4_MOUSE	Anxa1	1.4094	1.4094	0.495079	0.0238416	0.234787	FALSE	25.9849	26.2324	25.7373
tr|A0A0A6YWY5|A0A0A6YWY5_MOUSE	D3Ertd751e	0.722102	-1.38485	-0.469726	0.024845	0.244097	FALSE	24.4944	24.2987	24.7684
sp|Q33DR3|DLP1_MOUSE	Pdss2	1.41298	1.41298	0.498736	0.0249435	0.244493	FALSE	21.2097	21.4175	20.9187
tr|Q4FZH7|Q4FZH7_MOUSE	Erh	1.27816	1.27816	0.354072	0.0250849	0.245307	FALSE	24.777	24.954	24.5999
tr|Q8C292|Q8C292_MOUSE	Kars	0.853133	-1.17215	-0.229157	0.0254044	0.247855	FALSE	25.7164	25.6018	25.831
sp|Q8BGN3|ENPP6_MOUSE	Enpp6	2.84131	2.84131	1.50656	0.0254857	0.248073	FALSE	19.9844	20.361	18.8545
tr|Q5EBQ0|Q5EBQ0_MOUSE	Vdac3	1.13529	1.13529	0.183062	0.0257141	0.24966	FALSE	31.2309	31.3224	31.1394
sp|Q9D0D3|PAPD1_MOUSE	Mtpap	0.578542	-1.72848	-0.789506	0.0257675	0.24966	FALSE	21.671	21.2555	22.045
sp|P51175|PPOX_MOUSE	Ppox	1.2133	1.2133	0.278932	0.025851	0.249893	FALSE	23.4311	23.5705	23.2916
tr|Q8C062|Q8C062_MOUSE	Lrrfip2	0.788541	-1.26816	-0.342741	0.0259467	0.250243	FALSE	23.3652	23.1938	23.5365
tr|Q8CEW9|Q8CEW9_MOUSE	Sf3b5	1.62328	1.62328	0.698912	0.0260597	0.250758	FALSE	22.5363	22.8469	22.148
tr|Q0PD65|Q0PD65_MOUSE	Rab2a	1.13854	1.13854	0.18719	0.0262299	0.251819	FALSE	27.2844	27.378	27.1908
sp|Q8BPM0-2|DAAM1_MOUSE	Daam1	0.608559	-1.64323	-0.716531	0.0263112	0.252024	FALSE	20.9699	20.5928	21.3093
sp|Q9CQJ1|HIG2A_MOUSE	Higd2a	1.45094	1.45094	0.536985	0.0268011	0.254399	FALSE	25.0526	25.3211	24.7841
sp|Q8R2Q8|BST2_MOUSE	Bst2	1.37489	1.37489	0.459316	0.0267223	0.254399	FALSE	23.6372	23.8669	23.4076
sp|Q8BWT1|THIM_MOUSE	Acaa2	0.887977	-1.12616	-0.171406	0.0266452	0.254399	FALSE	33.4265	33.3408	33.5123
tr|Q71LX8|Q71LX8_MOUSE	Hsp90ab1	0.862846	-1.15895	-0.212824	0.0267965	0.254399	FALSE	30.4674	30.361	30.5738
sp|O08599-2|STXB1_MOUSE	Stxbp1	2.86297	2.86297	1.51751	0.027013	0.255035	FALSE	23.0811	23.8399	22.3224
tr|Q5SZA3|Q5SZA3_MOUSE	H1f2	1.15519	1.15519	0.208129	0.0270501	0.255035	FALSE	30.3292	30.4333	30.2252
sp|Q8BMF4|ODP2_MOUSE	Dlat	0.883468	-1.1319	-0.17875	0.0269328	0.255035	FALSE	31.6982	31.6088	31.7876
tr|A2A998|A2A998_MOUSE	C8a	0.745159	-1.34199	-0.424379	0.0271546	0.255448	FALSE	23.8007	23.5885	24.0129
sp|Q9JMD0-4|ZN207_MOUSE	Znf207	1.77803	1.77803	0.830279	0.0272962	0.256207	FALSE	21.2967	21.69	20.8597
sp|P54823|DDX6_MOUSE	Ddx6	0.719246	-1.39034	-0.475443	0.0275277	0.257804	FALSE	24.2164	23.9787	24.4542
tr|D3Z637|D3Z637_MOUSE	Tpd52	1.4775	1.4775	0.563156	0.0275923	0.257835	FALSE	21.6565	21.9381	21.3749
tr|Q8R3X7|Q8R3X7_MOUSE	Pck2	1.21643	1.21643	0.282656	0.0276796	0.258077	FALSE	21.5053	21.6392	21.3566
sp|Q8WUR0|CS012_MOUSE	C19orf12	1.3075	1.3075	0.386811	0.0280862	0.259566	FALSE	23.9805	24.1739	23.7871
tr|Q5JC28|Q5JC28_MOUSE	Eps15	1.26744	1.26744	0.341915	0.0280274	0.259566	FALSE	22.4136	22.5845	22.2426
sp|Q9D6Z1|NOP56_MOUSE	Nop56	1.16317	1.16317	0.218064	0.0280829	0.259566	FALSE	23.5536	23.6627	23.4446
tr|B9EKE9|B9EKE9_MOUSE	Ddx3x	1.12207	1.12207	0.166161	0.0279725	0.259566	FALSE	26.3511	26.4342	26.268
sp|Q80TM9|NISCH_MOUSE	Nisch	1.17163	1.17163	0.228523	0.0282321	0.260045	FALSE	22.8129	22.9272	22.6986
sp|Q8CC21|TTC19_MOUSE	Ttc19	0.814929	-1.2271	-0.295253	0.0282617	0.260045	FALSE	24.4858	24.3381	24.6334
tr|Q3UGY4|Q3UGY4_MOUSE	Sptb	1.28506	1.28506	0.361831	0.0283599	0.260378	FALSE	25.9543	26.1352	25.7734
tr|S4R203|S4R203_MOUSE	Arhgap12	1.2176	1.2176	0.284035	0.0287212	0.26198	FALSE	21.2856	21.4359	21.1519
sp|Q80X95|RRAGA_MOUSE	Rraga	1.15198	1.15198	0.204112	0.0286734	0.26198	FALSE	23.9949	24.097	23.8929
tr|Q8K131|Q8K131_MOUSE	Glb1	0.621585	-1.60879	-0.685976	0.0286158	0.26198	FALSE	22.0045	21.6615	22.3475
sp|Q8VCW8|ACSF2_MOUSE	Acsf2	1.29659	1.29659	0.374723	0.0288618	0.262484	FALSE	25.9366	26.124	25.7492
tr|Q7TMN7|Q7TMN7_MOUSE	Anxa4	1.21665	1.21665	0.282915	0.0289316	0.262484	FALSE	25.4232	25.5647	25.2818
sp|O35344|IMA4_MOUSE	Kpna3	0.82074	-1.21841	-0.285002	0.0289637	0.262484	FALSE	24.5984	24.4559	24.7409
sp|Q60749|KHDR1_MOUSE	Khdrbs1	1.23698	1.23698	0.30682	0.0290638	0.262824	FALSE	23.6381	23.7915	23.4847
tr|Q6LD55|Q6LD55_MOUSE	Apoa2	1.3959	1.3959	0.481198	0.0292763	0.263049	FALSE	27.5789	27.8195	27.3383
tr|A0A2I3BS49|A0A2I3BS49_MOUSE	Timm23	1.18564	1.18564	0.24567	0.0292696	0.263049	FALSE	25.9105	26.0333	25.7877
sp|Q9EQU5-2|SET_MOUSE	Set	1.16449	1.16449	0.219693	0.0292505	0.263049	FALSE	25.2412	25.351	25.1313
tr|Q545U9|Q545U9_MOUSE	Art1	1.31711	1.31711	0.397376	0.0295035	0.263756	FALSE	23.7285	23.9272	23.5298
tr|Q148P2|Q148P2_MOUSE	Oxsm	0.833805	-1.19932	-0.262218	0.0295555	0.263756	FALSE	25.4815	25.3504	25.6126
sp|Q6ZPU9-3|KBP_MOUSE	Kifbp	0.700167	-1.42823	-0.514229	0.0296059	0.263756	FALSE	21.7081	21.4796	21.9938
tr|D3YZ69|D3YZ69_MOUSE	Mtus2	0.0322246	-31.0322	-4.95569	0.0294857	0.263756	FALSE	24.2381	23.2469	28.2026
sp|Q811I0|ATPF1_MOUSE	Atpaf1	0.839136	-1.1917	-0.253023	0.0297235	0.264244	FALSE	25.5027	25.3762	25.6292
sp|Q9CQW9|IFM3_MOUSE	Ifitm3	1.41344	1.41344	0.499212	0.0300495	0.264392	FALSE	24.2093	24.4589	23.9597
tr|A0A0J9YTY0|A0A0J9YTY0_MOUSE	Septin11	1.19381	1.19381	0.255568	0.0300546	0.264392	FALSE	24.8762	25.004	24.7485
tr|Q3TV94|Q3TV94_MOUSE	Ssr1	1.17425	1.17425	0.231735	0.0299448	0.264392	FALSE	24.5617	24.6776	24.4458
sp|Q8R404|MIC13_MOUSE	Micos13	1.17137	1.17137	0.228202	0.0300311	0.264392	FALSE	28.3433	28.4574	28.2292
sp|Q9CQ92|FIS1_MOUSE	Fis1	1.16318	1.16318	0.218068	0.0299821	0.264392	FALSE	28.0501	28.1591	27.941
sp|Q9DAK9|PHP14_MOUSE	Phpt1	1.19191	1.19191	0.253272	0.0303905	0.266789	FALSE	27.25	27.3766	27.1233
sp|O35074|PTGIS_MOUSE	Ptgis	2.32465	2.32465	1.21701	0.030683	0.267279	FALSE	21.5886	22.1972	20.9801
sp|Q8BGU5-2|CCNY_MOUSE	Ccny	1.59188	1.59188	0.670733	0.030617	0.267279	FALSE	22.7797	23.115	22.4443
tr|Q3UN60|Q3UN60_MOUSE	Mpp6	1.32166	1.32166	0.402346	0.03117	0.267279	FALSE	23.5066	23.7078	23.3054
tr|A0A1L1SUX8|A0A1L1SUX8_MOUSE	Thy1	1.27765	1.27765	0.353495	0.0308014	0.267279	FALSE	23.6889	23.8656	23.5121
tr|Q4V9X9|Q4V9X9_MOUSE	Rpl23a	1.15051	1.15051	0.202268	0.0309695	0.267279	FALSE	27.3384	27.4395	27.2373
sp|Q64520|KGUA_MOUSE	Guk1	0.818487	-1.22177	-0.288969	0.0309512	0.267279	FALSE	25.1317	24.9872	25.2762
sp|Q8K157|GALM_MOUSE	Galm	0.811217	-1.23272	-0.30184	0.031209	0.267279	FALSE	24.9526	24.8016	25.1035
tr|E9QQ93|E9QQ93_MOUSE	Xirp1	0.806639	-1.23971	-0.310004	0.0309469	0.267279	FALSE	25.033	24.878	25.188
sp|Q922S4-2|PDE2A_MOUSE	Pde2a	0.802589	-1.24597	-0.317266	0.0308977	0.267279	FALSE	22.3502	22.1832	22.5005
sp|Q9D009|LIPT2_MOUSE	Lipt2	0.7788	-1.28403	-0.360675	0.0307013	0.267279	FALSE	23.3998	23.2194	23.5801
sp|A6X935|ITIH4_MOUSE	Itih4	0.756756	-1.32143	-0.402099	0.0312055	0.267279	FALSE	25.0637	24.8626	25.2647
tr|Q9QXT7|Q9QXT7_MOUSE	C6	0.732307	-1.36555	-0.44948	0.0310408	0.267279	FALSE	22.9112	22.6865	23.1359
sp|P16015|CAH3_MOUSE	Ca3	0.176729	-5.6584	-2.50039	0.0313976	0.268348	FALSE	22.631	22.0059	24.5063
sp|Q64735-2|CR1L_MOUSE	Cr1l	1.34096	1.34096	0.423263	0.0315447	0.268556	FALSE	23.6805	23.8921	23.4689
sp|P97449|AMPN_MOUSE	Anpep	1.32399	1.32399	0.404896	0.0315497	0.268556	FALSE	24.1543	24.3567	23.9518
tr|Q4FK38|Q4FK38_MOUSE	Sgpl1	1.70897	1.70897	0.773125	0.0317859	0.269128	FALSE	21.3489	21.7354	20.9623
sp|O35114|SCRB2_MOUSE	Scarb2	1.21028	1.21028	0.275345	0.031809	0.269128	FALSE	26.5932	26.7309	26.4555
tr|Q3TMT4|Q3TMT4_MOUSE	Aldh9a1	0.785574	-1.27296	-0.348182	0.0317378	0.269128	FALSE	24.4081	24.234	24.5822
tr|Q69Z96|Q69Z96_MOUSE	mKIAA1825	0.636278	-1.57164	-0.652272	0.0319566	0.269834	FALSE	21.6026	21.2765	21.9288
sp|Q99K23|UFSP2_MOUSE	Ufsp2	1.35924	1.35924	0.442803	0.0322832	0.271501	FALSE	21.8184	22.0282	21.5854
sp|P61022|CHP1_MOUSE	Chp1	1.15622	1.15622	0.209416	0.0322396	0.271501	FALSE	24.317	24.4217	24.2122
sp|Q62009|POSTN_MOUSE	Postn	2.35961	2.35961	1.23855	0.0325216	0.271567	FALSE	23.6022	24.2215	22.9829
sp|P08249|MDHM_MOUSE	Mdh2	0.881746	-1.13411	-0.181565	0.0325323	0.271567	FALSE	34.2488	34.158	34.3396
tr|A0A0G2JFY0|A0A0G2JFY0_MOUSE	Spata5	0.813361	-1.22947	-0.298032	0.0323711	0.271567	FALSE	27.3337	27.1847	27.4827
sp|Q9DCC7|ISC2B_MOUSE	Isoc2b	0.760704	-1.31457	-0.394594	0.0325493	0.271567	FALSE	22.2247	22.0377	22.4323
tr|Q14DS6|Q14DS6_MOUSE	Lars2	0.849961	-1.17652	-0.234532	0.0327435	0.272647	FALSE	25.2545	25.1372	25.3717
tr|A0A140LHT6|A0A140LHT6_MOUSE	Mrpl48	0.772236	-1.29494	-0.372887	0.0328659	0.273125	FALSE	24.4485	24.2621	24.635
sp|Q61129|CFAI_MOUSE	Cfi	1.22925	1.22925	0.297779	0.0330735	0.273638	FALSE	23.0166	23.1655	22.8677
sp|Q99M01|SYFM_MOUSE	Fars2	0.786516	-1.27143	-0.346452	0.0331229	0.273638	FALSE	24.4285	24.2553	24.6017
sp|Q8K274|KT3K_MOUSE	Fn3krp	0.610626	-1.63766	-0.71164	0.0330522	0.273638	FALSE	22.6659	22.3497	23.0613
sp|Q8JZN7|MIRO2_MOUSE	Rhot2	0.887903	-1.12625	-0.171526	0.0331987	0.273727	FALSE	25.0855	24.9997	25.1713
sp|O70572|NSMA_MOUSE	Smpd2	0.725398	-1.37855	-0.463156	0.0332815	0.273872	FALSE	22.2379	22.0185	22.4817
tr|Q4V9T8|Q4V9T8_MOUSE	Eif1	1.19253	1.19253	0.254028	0.0337352	0.274668	FALSE	26.4232	26.5502	26.2962
sp|Q91V12|BACH_MOUSE	Acot7	0.866412	-1.15419	-0.206875	0.0337	0.274668	FALSE	26.0651	25.9616	26.1685
sp|Q9D710|TMX2_MOUSE	Tmx2	0.81815	-1.22227	-0.289563	0.0337701	0.274668	FALSE	25.2169	25.0721	25.3617
tr|Q6PB52|Q6PB52_MOUSE	Lrpap1	0.802073	-1.24677	-0.318195	0.0335118	0.274668	FALSE	23.3561	23.197	23.5152
sp|Q8VEE1|LMCD1_MOUSE	Lmcd1	0.710042	-1.40837	-0.494024	0.0337279	0.274668	FALSE	24.2116	23.9646	24.4586
sp|Q6ZQH8|NU188_MOUSE	Nup188	0.331553	-3.01611	-1.59269	0.0336742	0.274668	FALSE	22.4031	21.824	23.4167
tr|A0A087WQM1|A0A087WQM1_MOUSE	Serpine2	2.24805	2.24805	1.16867	0.0341455	0.276651	FALSE	20.9779	21.3674	20.1988
sp|Q3U7U3|FBX7_MOUSE	Fbxo7	0.350467	-2.85333	-1.51265	0.0340964	0.276651	FALSE	21.3572	20.6849	22.1976
sp|Q9D379|HYEP_MOUSE	Ephx1	1.29313	1.29313	0.370866	0.0348648	0.281936	FALSE	24.7293	24.9147	24.5438
sp|Q9JIW9|RALB_MOUSE	Ralb	1.56922	1.56922	0.650049	0.0351739	0.282172	FALSE	25.655	25.9801	25.33
sp|Q9CPW9|MAP12_MOUSE	Metap1d	1.36536	1.36536	0.44928	0.0350194	0.282172	FALSE	22.6258	22.8387	22.3894
tr|F8WHM5|F8WHM5_MOUSE	Glg1	1.27862	1.27862	0.354588	0.0352295	0.282172	FALSE	24.1921	24.3694	24.0148
sp|Q8R0Y8|S2542_MOUSE	Slc25a42	0.898	-1.11359	-0.155213	0.0351182	0.282172	FALSE	27.6208	27.5431	27.6984
sp|Q8K0Z7|TACO1_MOUSE	Taco1	0.878324	-1.13853	-0.187175	0.0350932	0.282172	FALSE	27.4318	27.3382	27.5254
sp|P13707|GPDA_MOUSE	Gpd1	0.774917	-1.29046	-0.367887	0.0353987	0.282988	FALSE	26.8167	26.6328	27.0007
sp|P84084|ARF5_MOUSE	Arf5	1.1211	1.1211	0.164911	0.035528	0.283482	FALSE	28.7896	28.872	28.7071
sp|Q9DC61|MPPA_MOUSE	Pmpca	0.752808	-1.32836	-0.409647	0.0356153	0.283641	FALSE	26.8386	26.6338	27.0434
sp|Q9DBC7|KAP0_MOUSE	Prkar1a	1.47111	1.47111	0.556905	0.0358588	0.284217	FALSE	27.6231	27.9015	27.3446
sp|Q3TC33|CC127_MOUSE	Ccdc127	1.32471	1.32471	0.405675	0.0358904	0.284217	FALSE	23.7932	23.996	23.5904
sp|Q5I043-2|UBP28_MOUSE	Usp28	0.847736	-1.17961	-0.238313	0.0357555	0.284217	FALSE	22.9004	22.7813	23.0196
sp|P21550|ENOB_MOUSE	Eno3	0.870479	-1.14879	-0.200119	0.0360387	0.284854	FALSE	32.4039	32.3038	32.504
tr|A0A0R4J170|A0A0R4J170_MOUSE	Smarca4	1.75971	1.75971	0.815341	0.0361831	0.28546	FALSE	21.6405	22.0028	21.1875
sp|Q9CQW2|ARL8B_MOUSE	Arl8b	1.19384	1.19384	0.255606	0.03682	0.28994	FALSE	26.5239	26.6517	26.3961
tr|A0A0R4J1J1|A0A0R4J1J1_MOUSE	Pnkd	1.2683	1.2683	0.342895	0.0370167	0.290944	FALSE	24.0369	24.2083	23.8655
sp|Q99M07|COA5_MOUSE	Coa5	1.58434	1.58434	0.663883	0.0374314	0.291265	FALSE	21.838	22.2068	21.5429
tr|Q9CY93|Q9CY93_MOUSE	Rpl31	1.23712	1.23712	0.30699	0.0375423	0.291265	FALSE	26.8588	27.0123	26.7053
sp|Q9D7A8|ARMC1_MOUSE	Armc1	1.20245	1.20245	0.26598	0.0374914	0.291265	FALSE	25.1402	25.2732	25.0072
tr|Q9D031|Q9D031_MOUSE	Rsu1	1.15571	1.15571	0.208775	0.0374635	0.291265	FALSE	27.2995	27.4039	27.1951
tr|Q52KG9|Q52KG9_MOUSE	Cct6a	0.887103	-1.12726	-0.172826	0.0373249	0.291265	FALSE	26.6529	26.5665	26.7393
sp|Q922D8|C1TC_MOUSE	Mthfd1	0.862851	-1.15895	-0.212817	0.0375272	0.291265	FALSE	25.2885	25.1821	25.3949
tr|Q3UAP1|Q3UAP1_MOUSE	Preb	0.535086	-1.86886	-0.902158	0.0372163	0.291265	FALSE	21.7204	21.2455	22.1477
tr|A0A0A0MQK8|A0A0A0MQK8_MOUSE	Tmem53	1.41525	1.41525	0.501055	0.0377268	0.292157	FALSE	22.0519	22.386	21.8849
sp|Q9DB70|FUND1_MOUSE	Fundc1	1.47887	1.47887	0.564497	0.0380144	0.292804	FALSE	23.6236	23.9058	23.3413
sp|Q8R1V4|TMED4_MOUSE	Tmed4	1.22116	1.22116	0.288254	0.0380192	0.292804	FALSE	25.185	25.3291	25.0408
sp|Q8CFV9|RIFK_MOUSE	Rfk	0.660626	-1.51372	-0.598095	0.0379619	0.292804	FALSE	23.615	23.3317	23.9298
sp|Q3UYV9|NCBP1_MOUSE	Ncbp1	1.63097	1.63097	0.705727	0.0380891	0.292806	FALSE	20.6608	20.9901	20.2844
tr|G3UXZ5|G3UXZ5_MOUSE	Psme1	1.17917	1.17917	0.237766	0.038177	0.292946	FALSE	26.6888	26.8077	26.5699
sp|P51885|LUM_MOUSE	Lum	1.40522	1.40522	0.490792	0.0382934	0.293303	FALSE	27.3136	27.559	27.0682
sp|Q922U1|PRPF3_MOUSE	Prpf3	2.52827	2.52827	1.33815	0.0384694	0.294116	FALSE	21.7711	22.1725	20.8344
tr|Q543C5|Q543C5_MOUSE	Ogn	1.73491	1.73491	0.794858	0.0386257	0.294373	FALSE	25.7817	26.1791	25.3842
tr|Q91XH5|Q91XH5_MOUSE	Spr	0.881781	-1.13407	-0.181508	0.038713	0.294373	FALSE	27.9908	27.9	28.0815
sp|Q8R123|FAD1_MOUSE	Flad1	0.860072	-1.16269	-0.217471	0.0386585	0.294373	FALSE	24.6421	24.5333	24.7508
sp|Q8VDS4|RPR1A_MOUSE	Rprd1a	1.5906	1.5906	0.669573	0.0390018	0.2955	FALSE	20.8923	21.1899	20.5203
sp|Q91WU5|AS3MT_MOUSE	As3mt	0.853503	-1.17164	-0.228532	0.0389523	0.2955	FALSE	25.2085	25.0942	25.3228
tr|Q2I0J8|Q2I0J8_MOUSE	Vwf	1.68585	1.68585	0.753472	0.0391398	0.295914	FALSE	21.416	21.7299	20.9765
tr|Q3TE95|Q3TE95_MOUSE	Rcn2	0.745928	-1.34061	-0.422893	0.0391972	0.295914	FALSE	21.4411	21.2297	21.6526
sp|Q3TYX3|SMYD5_MOUSE	Smyd5	0.788098	-1.26888	-0.343554	0.0394284	0.297126	FALSE	22.4605	22.2888	22.6323
tr|G5E898|G5E898_MOUSE	Ppl	1.71502	1.71502	0.778226	0.0395798	0.297734	FALSE	23.2531	23.6193	22.8411
sp|Q8K354|CBR3_MOUSE	Cbr3	1.25339	1.25339	0.325834	0.0397155	0.297921	FALSE	22.3323	22.4952	22.1694
tr|Q3TT94|Q3TT94_MOUSE	Ppp2r2a	0.867283	-1.15303	-0.205426	0.0397464	0.297921	FALSE	25.1647	25.062	25.2674
tr|A0A068BIT8|A0A068BIT8_MOUSE	Psmb8	1.63593	1.63593	0.710111	0.0401255	0.299163	FALSE	23.3643	23.6567	22.9466
tr|Q3UR33|Q3UR33_MOUSE	Tmpo	1.20709	1.20709	0.27153	0.0400566	0.299163	FALSE	25.3937	25.5294	25.2579
sp|P62631|EF1A2_MOUSE	Eef1a2	0.871662	-1.14723	-0.198159	0.040099	0.299163	FALSE	31.5658	31.4667	31.6649
tr|B1ATP7|B1ATP7_MOUSE	Elac2	1.28054	1.28054	0.356757	0.0402602	0.299635	FALSE	21.989	22.1674	21.8107
tr|A2AQL0|A2AQL0_MOUSE	Stk39	1.25798	1.25798	0.331107	0.0404748	0.300564	FALSE	23.9595	24.1251	23.794
sp|P53811|PIPNB_MOUSE	Pitpnb	1.16053	1.16053	0.21479	0.0405279	0.300564	FALSE	23.0109	23.1183	22.9035
tr|Q8BK37|Q8BK37_MOUSE	Prpsap2	1.50493	1.50493	0.5897	0.0408704	0.30098	FALSE	21.786	22.0635	21.4738
sp|P52760|RIDA_MOUSE	Rida	1.26785	1.26785	0.342382	0.0407256	0.30098	FALSE	23.3958	23.567	23.2246
tr|Q6ZWZ7|Q6ZWZ7_MOUSE	Rpl17	1.12866	1.12866	0.174617	0.0408245	0.30098	FALSE	27.4837	27.571	27.3963
tr|A2AKD7|A2AKD7_MOUSE	Snta1	0.859832	-1.16302	-0.217873	0.0408024	0.30098	FALSE	26.869	26.7601	26.978
tr|E9QA16|E9QA16_MOUSE	Cald1	1.35518	1.35518	0.43848	0.0411241	0.30232	FALSE	23.8871	24.1063	23.6679
tr|Q91WT7|Q91WT7_MOUSE	Akr1c14	0.319915	-3.12583	-1.64424	0.0415377	0.304827	FALSE	24.0076	23.1422	24.7864
sp|Q9CRB6|TPPP3_MOUSE	Tppp3	1.34661	1.34661	0.429336	0.0416861	0.305383	FALSE	25.4307	25.6453	25.216
sp|Q3TDN2|FAF2_MOUSE	Faf2	1.28423	1.28423	0.360906	0.042118	0.308011	FALSE	22.0707	22.2512	21.8902
tr|A0A140T8N5|A0A140T8N5_MOUSE	Igkv6-23	4.52293	4.52293	2.17726	0.0423899	0.308808	FALSE	22.347	22.7428	20.5656
tr|Q8BJY8|Q8BJY8_MOUSE	Mtrf1	2.14014	2.14014	1.09771	0.0424602	0.308808	FALSE	24.1583	24.6461	23.5484
tr|Q4FJX7|Q4FJX7_MOUSE	Tinagl1	1.31641	1.31641	0.396604	0.0424172	0.308808	FALSE	26.076	26.2743	25.8777
tr|Q8C2E6|Q8C2E6_MOUSE	Slc16a1	0.890304	-1.12321	-0.16763	0.0425274	0.308808	FALSE	27.9396	27.8557	28.0234
sp|Q9CXT8|MPPB_MOUSE	Pmpcb	0.845441	-1.18281	-0.242224	0.0425942	0.308808	FALSE	26.0879	25.9668	26.209
sp|Q9DBR7|MYPT1_MOUSE	Ppp1r12a	1.24275	1.24275	0.31353	0.0429524	0.310817	FALSE	24.2679	24.4247	24.1112
tr|Q8K016|Q8K016_MOUSE	Itih2	1.20837	1.20837	0.273064	0.0430191	0.310817	FALSE	25.3291	25.4656	25.1925
sp|Q9CZJ2|HS12B_MOUSE	Hspa12b	1.14791	1.14791	0.199009	0.0432083	0.311648	FALSE	25.9167	26.0162	25.8172
tr|E9Q4M4|E9Q4M4_MOUSE	Chchd6	0.841599	-1.18821	-0.248794	0.0432934	0.311727	FALSE	25.1034	24.979	25.2278
sp|P14142|GLUT4_MOUSE	Slc2a4	0.887096	-1.12727	-0.172838	0.0434041	0.311796	FALSE	26.5845	26.498	26.6709
tr|A0A1W2P6P1|A0A1W2P6P1_MOUSE	Sgta	0.851296	-1.17468	-0.232268	0.0434513	0.311796	FALSE	24.2259	24.1098	24.3421
sp|Q5SVL6|RPGP2_MOUSE	Rap1gap2	1.3797	1.3797	0.464358	0.0436761	0.312876	FALSE	22.1715	22.365	21.9006
sp|Q61733|RT31_MOUSE	Mrps31	1.23949	1.23949	0.309745	0.0437879	0.313143	FALSE	24.0263	24.1812	23.8714
tr|Q3U8A5|Q3U8A5_MOUSE	Exoc5	1.20424	1.20424	0.268118	0.044134	0.315082	FALSE	21.9517	22.0857	21.8176
tr|Q3U4D1|Q3U4D1_MOUSE		0.845704	-1.18245	-0.241775	0.0442762	0.315561	FALSE	26.3817	26.2608	26.5026
sp|Q8JZU0|NUD13_MOUSE	Nudt13	1.22236	1.22236	0.289667	0.0444182	0.316038	FALSE	24.6039	24.7488	24.4591
tr|Q3UTE4|Q3UTE4_MOUSE	Rad21	1.5485	1.5485	0.630872	0.0445037	0.316111	FALSE	22.2229	22.5218	21.8909
tr|Q61833|Q61833_MOUSE	Rpn2	1.18131	1.18131	0.240393	0.0445915	0.316201	FALSE	25.602	25.7222	25.4818
sp|Q00899|TYY1_MOUSE	Yy1	2.03238	2.03238	1.02317	0.0450432	0.316903	FALSE	20.8107	21.2829	20.2597
sp|Q923B6|STEA4_MOUSE	Steap4	1.65207	1.65207	0.724276	0.0450673	0.316903	FALSE	22.5915	22.9536	22.2294
tr|F8VPK5|F8VPK5_MOUSE	Rock2	1.53428	1.53428	0.617561	0.0449953	0.316903	FALSE	23.8572	24.1659	23.5484
sp|Q8BPU7|ELMO1_MOUSE	Elmo1	1.46416	1.46416	0.55007	0.0449435	0.316903	FALSE	20.8687	21.1131	20.5631
sp|P62911|RL32_MOUSE	Rpl32	1.1991	1.1991	0.261957	0.0451427	0.316903	FALSE	25.4989	25.6299	25.3679
sp|Q9CPQ3|TOM22_MOUSE	Tomm22	1.15145	1.15145	0.203456	0.0449118	0.316903	FALSE	27.5571	27.6588	27.4554
tr|Q5EBQ6|Q5EBQ6_MOUSE	Rpl9	1.13572	1.13572	0.18361	0.0453054	0.316987	FALSE	27.9504	28.0422	27.8586
sp|Q7TT37|ELP1_MOUSE	Elp1	0.814207	-1.22819	-0.296532	0.0452559	0.316987	FALSE	22.2217	22.0735	22.37
sp|P15331-3|PERI_MOUSE	Prph	1.4658	1.4658	0.551691	0.0457166	0.317514	FALSE	24.0689	24.3447	23.793
sp|Q9QXB9|DRG2_MOUSE	Drg2	0.899843	-1.11131	-0.152255	0.0457583	0.317514	FALSE	23.4644	23.3882	23.5405
sp|P38647|GRP75_MOUSE	Hspa9	0.892652	-1.12026	-0.16383	0.0456915	0.317514	FALSE	30.4158	30.3339	30.4977
tr|F6ZHD8|F6ZHD8_MOUSE	Gbe1	0.879	-1.13766	-0.186065	0.0457162	0.317514	FALSE	26.1387	26.0456	26.2317
sp|Q8CGY6-2|UN45B_MOUSE	Unc45b	0.816795	-1.2243	-0.291954	0.0454794	0.317514	FALSE	26.1353	25.9893	26.2813
tr|E9Q4G7|E9Q4G7_MOUSE	Csnk1a1	0.766247	-1.30506	-0.384119	0.0460154	0.318772	FALSE	24.3973	24.2053	24.5894
sp|Q9CYH2|PXL2A_MOUSE	Prxl2a	1.19009	1.19009	0.251066	0.0461079	0.318887	FALSE	24.3997	24.5252	24.2741
sp|Q9CPQ1|COX6C_MOUSE	Cox6c	1.11412	1.11412	0.155909	0.0464042	0.319885	FALSE	32.9733	33.0512	32.8953
tr|A2AFK4|A2AFK4_MOUSE	Mtg2	0.734078	-1.36225	-0.445996	0.0463645	0.319885	FALSE	22.216	21.993	22.439
sp|Q80VD1|FA98B_MOUSE	Fam98b	1.44574	1.44574	0.531807	0.04651	0.32009	FALSE	21.9985	22.2644	21.7325
sp|Q8R010|AIMP2_MOUSE	Aimp2	0.897909	-1.1137	-0.155359	0.0465914	0.320126	FALSE	25.559	25.4813	25.6366
sp|Q99LC3|NDUAA_MOUSE	Ndufa10	1.15267	1.15267	0.204985	0.0468153	0.321139	FALSE	31.6645	31.767	31.562
tr|A0A0A6YX73|A0A0A6YX73_MOUSE	Prkar2a	0.848548	-1.17848	-0.236932	0.0470042	0.32191	FALSE	26.6252	26.5067	26.7437
sp|P35235|PTN11_MOUSE	Ptpn11	0.842662	-1.18672	-0.246975	0.0471957	0.322696	FALSE	25.2251	25.1016	25.3486
tr|Q6NXX7|Q6NXX7_MOUSE	Abce1	1.65812	1.65812	0.72955	0.0478352	0.326008	FALSE	25.5088	25.8736	25.144
tr|D3YWI4|D3YWI4_MOUSE	Mpv17	1.29404	1.29404	0.371887	0.0477669	0.326008	FALSE	25.203	25.389	25.0171
sp|Q8R2Y8|PTH2_MOUSE	Ptrh2	1.14531	1.14531	0.195733	0.047963	0.326351	FALSE	26.0986	26.1965	26.0008
tr|Q147V6|Q147V6_MOUSE	Stbd1	1.45008	1.45008	0.536134	0.0480521	0.326428	FALSE	22.0772	22.2559	21.7198
tr|Q3TJN9|Q3TJN9_MOUSE	Ptgs1	1.43049	1.43049	0.516509	0.0482694	0.326849	FALSE	21.652	21.9238	21.4073
sp|A3KMP2|TTC38_MOUSE	Ttc38	0.822946	-1.21515	-0.281131	0.0482643	0.326849	FALSE	24.963	24.8225	25.1036
sp|Q8K2C9|HACD3_MOUSE	Hacd3	0.490466	-2.03888	-1.02777	0.0483871	0.327119	FALSE	21.8876	21.3167	22.3444
sp|Q8C0Z1|F234A_MOUSE	Fam234a	0.763378	-1.30997	-0.389531	0.0485739	0.327854	FALSE	22.8611	22.6663	23.0558
sp|Q8R033|LYRM2_MOUSE	Lyrm2	1.6784	1.6784	0.74709	0.0486987	0.32817	FALSE	21.6255	21.977	21.2299
sp|Q5U458|DJC11_MOUSE	Dnajc11	1.1948	1.1948	0.256773	0.04891	0.329066	FALSE	25.8194	25.9478	25.691
sp|Q61107|GBP4_MOUSE	Gbp4	2.06153	2.06153	1.04372	0.0493492	0.330032	FALSE	21.687	22.1045	21.0608
sp|Q9CQ85|TIM22_MOUSE	Timm22	1.21642	1.21642	0.282637	0.0492947	0.330032	FALSE	25.2265	25.3678	25.0852
sp|O55143-2|AT2A2_MOUSE	Atp2a2	0.903984	-1.10621	-0.145631	0.0493675	0.330032	FALSE	33.1113	33.0385	33.1842
sp|Q99MR9|PPR3A_MOUSE	Ppp1r3a	0.823128	-1.21488	-0.280811	0.0493148	0.330032	FALSE	24.4569	24.3165	24.5973
sp|Q00519|XDH_MOUSE	Xdh	1.14652	1.14652	0.197266	0.0495121	0.330474	FALSE	26.1386	26.2372	26.0399
tr|Q542S9|Q542S9_MOUSE	Sntb2	1.19678	1.19678	0.259157	0.0498455	0.331646	FALSE	23.9701	24.0997	23.8406
tr|B8JJN0|B8JJN0_MOUSE	Gm20547	0.768796	-1.30073	-0.379327	0.0498213	0.331646	FALSE	24.5153	24.3256	24.7049
tr|B7ZCI3|B7ZCI3_MOUSE	Nebl	3.13955	3.13955	1.65056	0.0501929	0.331732	FALSE	22.3117	23.2549	21.6043
sp|Q9R0M5|TPK1_MOUSE	Tpk1	2.20573	2.20573	1.14125	0.0502046	0.331732	FALSE	22.2675	22.648	21.5067
tr|Q6GQT3|Q6GQT3_MOUSE	Cracdl	1.58891	1.58891	0.668033	0.0505182	0.331732	FALSE	26.868	27.202	26.534
sp|Q3TLP5|ECHD2_MOUSE	Echdc2	1.35585	1.35585	0.439193	0.0507748	0.331732	FALSE	26.9779	27.1975	26.7583
sp|Q69ZX8|ABLM3_MOUSE	Ablim3	1.31748	1.31748	0.397782	0.0506791	0.331732	FALSE	22.5885	22.7874	22.3896
tr|Q3TNA0|Q3TNA0_MOUSE	Cyp4b1	1.31442	1.31442	0.394422	0.0509156	0.331732	FALSE	22.7076	22.9048	22.5104
sp|Q80XN0|BDH_MOUSE	Bdh1	1.27339	1.27339	0.348678	0.0509629	0.331732	FALSE	29.5604	29.7347	29.3861
sp|Q64444|CAH4_MOUSE	Ca4	1.25268	1.25268	0.325022	0.0500458	0.331732	FALSE	25.1288	25.2913	24.9663
tr|G3UWE1|G3UWE1_MOUSE	Tecr	1.15378	1.15378	0.206365	0.050854	0.331732	FALSE	25.8573	25.9604	25.7541
tr|Q564F3|Q564F3_MOUSE	Rps3a1	1.08801	1.08801	0.121694	0.0507095	0.331732	FALSE	27.4475	27.5083	27.3866
sp|Q99KI0|ACON_MOUSE	Aco2	0.904761	-1.10526	-0.144392	0.0504259	0.331732	FALSE	33.4245	33.3523	33.4966
sp|Q60936|COQ8A_MOUSE	Coq8a	0.861584	-1.16065	-0.214937	0.0507761	0.331732	FALSE	28.8984	28.7909	29.0059
tr|A0A140T8S5|A0A140T8S5_MOUSE		0.394868	-2.53249	-1.34056	0.0500074	0.331732	FALSE	26.1689	25.4634	26.8039
tr|E9PYH0|E9PYH0_MOUSE	Vcan	0.240365	-4.16034	-2.0567	0.0503086	0.331732	FALSE	22.2856	21.5143	23.571
sp|Q9Z2I8|SUCB2_MOUSE	Suclg2	1.20219	1.20219	0.265668	0.0513236	0.333564	FALSE	28.3536	28.4864	28.2207
tr|B9EHN0|B9EHN0_MOUSE	Uba1	0.902162	-1.10845	-0.148541	0.051419	0.333668	FALSE	27.9909	27.9166	28.0651
sp|Q14CH7|SYAM_MOUSE	Aars2	0.853452	-1.17171	-0.228618	0.051774	0.335454	FALSE	22.9191	22.8048	23.0334
sp|Q5FW53|MBPHL_MOUSE	Mybphl	7.25306	7.25306	2.85859	0.0520724	0.335641	FALSE	23.0332	23.986	21.1274
tr|Q3TM67|Q3TM67_MOUSE	Dkc1	1.50699	1.50699	0.591673	0.0527607	0.335641	FALSE	22.7753	23.0712	22.4795
tr|Q8K011|Q8K011_MOUSE	Smpd1	1.42429	1.42429	0.510247	0.0523551	0.335641	FALSE	22.0237	22.2638	21.7535
tr|Q8BMP9|Q8BMP9_MOUSE	Stt3a	1.29551	1.29551	0.373516	0.0526259	0.335641	FALSE	23.3729	23.5597	23.1862
sp|Q9D8P4|RM17_MOUSE	Mrpl17	1.27072	1.27072	0.345648	0.0523806	0.335641	FALSE	24.3617	24.5345	24.1889
tr|Q6ZWS7|Q6ZWS7_MOUSE	Camk2g	1.26523	1.26523	0.339402	0.0527042	0.335641	FALSE	23.9477	24.1174	23.778
sp|Q9DCU6|RM04_MOUSE	Mrpl4	1.16248	1.16248	0.217201	0.0527441	0.335641	FALSE	25.544	25.6526	25.4354
sp|Q8C3X4|GUF1_MOUSE	Guf1	0.840616	-1.1896	-0.250481	0.0526928	0.335641	FALSE	24.5673	24.442	24.6925
sp|Q9QYR9|ACOT2_MOUSE	Acot2	0.840367	-1.18996	-0.250908	0.0523885	0.335641	FALSE	29.8372	29.7118	29.9627
tr|Q9EP98|Q9EP98_MOUSE	Egfr	0.830261	-1.20444	-0.268363	0.0525463	0.335641	FALSE	24.6634	24.5292	24.7976
sp|Q9CQG1|CHAC2_MOUSE	Chac2	0.641358	-1.55919	-0.640798	0.0520019	0.335641	FALSE	21.7061	21.3857	22.0265
tr|F7B6X4|F7B6X4_MOUSE	Atxn2	0.457709	-2.18479	-1.1275	0.0525546	0.335641	FALSE	22.3562	21.7627	22.8902
tr|Q4KML7|Q4KML7_MOUSE	Ezr	0.906856	-1.10271	-0.141055	0.0534169	0.339302	FALSE	25.3923	25.3218	25.4629
tr|Q3UB90|Q3UB90_MOUSE	Rpl3	0.733124	-1.36403	-0.447871	0.0538029	0.341239	FALSE	25.33	25.1061	25.554
sp|Q9Z0H4-6|CELF2_MOUSE	Celf2	0.735215	-1.36015	-0.443762	0.0540314	0.342172	FALSE	22.3015	22.0796	22.5233
sp|Q9CR56|KBRS2_MOUSE	Nkiras2	1.22922	1.22922	0.297739	0.0543414	0.343518	FALSE	23.0606	23.2182	22.9205
sp|O09131|GSTO1_MOUSE	Gsto1	0.776118	-1.28846	-0.365651	0.0544891	0.343518	FALSE	28.2207	28.0379	28.4035
tr|Q9D577|Q9D577_MOUSE	Scamp1	0.690217	-1.44882	-0.534879	0.0544832	0.343518	FALSE	22.7241	22.4567	22.9916
sp|Q8BTE5|CEBOS_MOUSE	Cebpzos	1.52328	1.52328	0.607184	0.0546098	0.343707	FALSE	22.7581	23.0617	22.4546
tr|A0A385JBX3|A0A385JBX3_MOUSE	Atg5	1.47268	1.47268	0.55844	0.0547455	0.343707	FALSE	21.1619	21.286	20.7276
sp|Q6ZWY9|H2B1C_MOUSE	H2bc4	1.16533	1.16533	0.220735	0.0547642	0.343707	FALSE	33.3517	33.4621	33.2413
sp|Q4VAE3|TMM65_MOUSE	Tmem65	0.885949	-1.12873	-0.174705	0.0552012	0.345933	FALSE	26.5556	26.4682	26.6429
tr|Q6P5B5|Q6P5B5_MOUSE	Fxr2	1.21441	1.21441	0.280255	0.0558149	0.347712	FALSE	23.6109	23.7511	23.4708
tr|Q58EU1|Q58EU1_MOUSE	Osgep	1.17212	1.17212	0.229126	0.0556206	0.347712	FALSE	22.3801	22.4947	22.2655
sp|P62274|RS29_MOUSE	Rps29	0.672406	-1.4872	-0.572596	0.0558158	0.347712	FALSE	24.3789	24.0608	24.6334
sp|A2AGL3-2|RYR3_MOUSE	Ryr3	0.427491	-2.33923	-1.22603	0.0557981	0.347712	FALSE	23.7153	23.0342	24.2602
sp|Q9JHP7|PLGT2_MOUSE	Poglut2	1.3759	1.3759	0.460377	0.0561531	0.348549	FALSE	21.3611	21.5913	21.1309
sp|Q3UW53|NIBA1_MOUSE	Niban1	1.28299	1.28299	0.359513	0.0561067	0.348549	FALSE	22.5735	22.7427	22.3832
tr|Q5RKP4|Q5RKP4_MOUSE	Rpn1	1.16103	1.16103	0.215404	0.0562909	0.348549	FALSE	25.6441	25.7518	25.5364
tr|A2RSV8|A2RSV8_MOUSE	Cox4i1	1.08819	1.08819	0.121935	0.0564269	0.348549	FALSE	33.1711	33.2321	33.1101
sp|P68368|TBA4A_MOUSE	Tuba4a	0.904623	-1.10543	-0.144612	0.0563207	0.348549	FALSE	29.6474	29.5751	29.7198
tr|A0A141CM22|A0A141CM22_MOUSE	ND3	0.737908	-1.35518	-0.438487	0.0564476	0.348549	FALSE	28.0061	27.7868	28.2253
tr|A2AKI5|A2AKI5_MOUSE	Itgav	1.44256	1.44256	0.528629	0.0567066	0.349635	FALSE	20.9734	21.2708	20.7422
sp|Q8CAS9-2|PARP9_MOUSE	Parp9	1.65718	1.65718	0.728726	0.0570331	0.350419	FALSE	21.1379	21.4502	20.7215
sp|Q8BGI7|LRC39_MOUSE	Lrrc39	0.856805	-1.16713	-0.222961	0.0569521	0.350419	FALSE	24.8928	24.7814	25.0043
sp|Q9D0R8|LSM12_MOUSE	Lsm12	0.826389	-1.21008	-0.275107	0.0570837	0.350419	FALSE	23.7191	23.5816	23.8567
sp|O08992|SDCB1_MOUSE	Sdcbp	0.858822	-1.16439	-0.219569	0.0572464	0.350495	FALSE	24.5388	24.4291	24.6486
tr|A0A1W2P7L7|A0A1W2P7L7_MOUSE	Sf3b6	0.79137	-1.26363	-0.337577	0.0572628	0.350495	FALSE	23.0195	22.8507	23.1882
tr|B2RR26|B2RR26_MOUSE	Nhlrc2	0.841822	-1.1879	-0.248412	0.057717	0.352762	FALSE	24.808	24.6838	24.9322
tr|Q9CVJ6|Q9CVJ6_MOUSE	Tram1	1.96519	1.96519	0.974669	0.0578153	0.35285	FALSE	22.1505	22.505	21.5303
sp|Q8CF66|LTOR4_MOUSE	Lamtor4	1.30739	1.30739	0.386685	0.057986	0.353193	FALSE	24.4459	24.6393	24.2526
sp|Q8CHH9|SEPT8_MOUSE	Septin8	1.14725	1.14725	0.198184	0.0580395	0.353193	FALSE	24.8126	24.9117	24.7135
tr|Q544U5|Q544U5_MOUSE	Entpd1	1.21674	1.21674	0.283021	0.0583405	0.354511	FALSE	23.7831	23.9246	23.6416
sp|P21619|LMNB2_MOUSE	Lmnb2	1.19221	1.19221	0.253637	0.0585053	0.355	FALSE	25.8506	25.9775	25.7238
tr|A0A0G2JGI2|A0A0G2JGI2_MOUSE	Cenpa	1.91578	1.91578	0.937933	0.0589756	0.356361	FALSE	21.8738	22.2489	21.311
tr|E9Q705|E9Q705_MOUSE	Bola3	1.36521	1.36521	0.449123	0.0589839	0.356361	FALSE	25.2908	25.5153	25.0662
sp|P49443|PPM1A_MOUSE	Ppm1a	0.814851	-1.22722	-0.295392	0.0588944	0.356361	FALSE	24.7768	24.6291	24.9244
sp|Q8C4J7|TBL3_MOUSE	Tbl3	1.39081	1.39081	0.475927	0.0591583	0.356391	FALSE	20.9187	21.1706	20.6947
tr|Q810B1|Q810B1_MOUSE	Mrpl43	1.10758	1.10758	0.147414	0.0591045	0.356391	FALSE	25.6174	25.6912	25.5437
sp|Q9CX30-2|YIF1B_MOUSE	Yif1b	1.44116	1.44116	0.527234	0.0593106	0.356797	FALSE	24.2113	24.4749	23.9477
sp|Q9D2G2|ODO2_MOUSE	Dlst	0.902912	-1.10753	-0.147342	0.0594309	0.35701	FALSE	30.911	30.8374	30.9847
tr|Q3TUQ7|Q3TUQ7_MOUSE	Prkaa1	1.36677	1.36677	0.450769	0.0596996	0.357602	FALSE	21.9959	22.2463	21.7955
tr|E9Q7G1|E9Q7G1_MOUSE	Tmed7	1.18793	1.18793	0.248455	0.0596647	0.357602	FALSE	24.7543	24.8785	24.63
sp|Q91YM4|FAKD4_MOUSE	Tbrg4	0.87137	-1.14762	-0.198643	0.0598248	0.357843	FALSE	25.4948	25.3955	25.5941
sp|Q9DC50|OCTC_MOUSE	Crot	0.78957	-1.26651	-0.34086	0.0599595	0.358139	FALSE	22.3347	22.1643	22.5051
sp|Q9R1Z7|PTPS_MOUSE	Pts	0.741431	-1.34874	-0.431615	0.0600471	0.358153	FALSE	24.7152	24.4994	24.931
tr|Q3U711|Q3U711_MOUSE	Plin2	0.786379	-1.27165	-0.346703	0.0601945	0.358524	FALSE	24.9625	24.7892	25.1359
sp|P48722|HS74L_MOUSE	Hspa4l	0.899695	-1.11149	-0.152493	0.0603819	0.358624	FALSE	25.1432	25.067	25.2195
tr|Q542A1|Q542A1_MOUSE	Bcap29	0.705722	-1.41699	-0.502829	0.0603745	0.358624	FALSE	23.6685	23.4038	23.9067
tr|A0A0R4J174|A0A0R4J174_MOUSE	Ecsit	0.864082	-1.1573	-0.21076	0.0604704	0.358643	FALSE	24.6569	24.5515	24.7623
sp|P50543|S10AB_MOUSE	S100a11	1.27358	1.27358	0.348889	0.0605857	0.358821	FALSE	25.4669	25.6413	25.2925
sp|Q8CI08-2|SLAI2_MOUSE	Slain2	1.40132	1.40132	0.486785	0.0607629	0.359364	FALSE	21.9013	22.1447	21.6579
sp|P62746|RHOB_MOUSE	Rhob	1.94043	1.94043	0.956375	0.0616714	0.359879	FALSE	21.7192	22.293	21.3366
sp|Q8BYK4|RDH12_MOUSE	Rdh12	1.38085	1.38085	0.465559	0.0612716	0.359879	FALSE	23.9408	24.1735	23.708
tr|Q3UCZ5|Q3UCZ5_MOUSE	Ptpn1	1.36679	1.36679	0.450792	0.0616577	0.359879	FALSE	21.0663	21.2743	20.8235
tr|Q99JZ4|Q99JZ4_MOUSE	Sar1a	1.14322	1.14322	0.193107	0.0613657	0.359879	FALSE	25.8866	25.9831	25.79
sp|P09055|ITB1_MOUSE	Itgb1	1.13656	1.13656	0.184669	0.0614626	0.359879	FALSE	27.0455	27.1378	26.9531
sp|Q9D898|ARP5L_MOUSE	Arpc5l	1.1265	1.1265	0.17185	0.0613908	0.359879	FALSE	25.9435	26.0294	25.8576
tr|Q3TRJ1|Q3TRJ1_MOUSE	Vps35	0.919611	-1.08742	-0.120904	0.0612071	0.359879	FALSE	27.0544	26.9939	27.1148
sp|Q8R5J9|PRAF3_MOUSE	Arl6ip5	0.871032	-1.14806	-0.199203	0.0609845	0.359879	FALSE	26.1035	26.0039	26.2031
tr|Q6ZWS1|Q6ZWS1_MOUSE	Fgf1	0.818482	-1.22177	-0.288978	0.0617058	0.359879	FALSE	25.3922	25.2477	25.5367
sp|O09118|NET1_MOUSE	Ntn1	0.612421	-1.63286	-0.707405	0.0614416	0.359879	FALSE	19.5911	19.2138	19.9212
sp|Q6PAM0|AAKB2_MOUSE	Prkab2	1.17999	1.17999	0.23877	0.061848	0.360209	FALSE	23.7374	23.8568	23.618
sp|Q8BGY7|F210A_MOUSE	Fam210a	1.25017	1.25017	0.322121	0.0621008	0.361181	FALSE	27.565	27.7261	27.404
sp|Q3UKJ7|SMU1_MOUSE	Smu1	1.29918	1.29918	0.377603	0.0622355	0.361464	FALSE	22.6016	22.7904	22.4128
tr|G3UYJ7|G3UYJ7_MOUSE	Gm20441	2.07278	2.07278	1.05157	0.0631329	0.365539	FALSE	22.4981	23.1992	22.1476
tr|Q6PGH6|Q6PGH6_MOUSE	Nbas	0.781039	-1.28035	-0.356534	0.0630279	0.365539	FALSE	20.8399	20.6735	21.03
sp|P07758|A1AT1_MOUSE	Serpina1a	0.724052	-1.38112	-0.465836	0.0631978	0.365539	FALSE	27.0838	26.8509	27.3167
sp|Q91YR7|PRP6_MOUSE	Prpf6	1.29079	1.29079	0.368258	0.0633572	0.365831	FALSE	21.377	21.5611	21.1929
tr|Q3TP13|Q3TP13_MOUSE	Slc27a1	0.849047	-1.17779	-0.236084	0.0634223	0.365831	FALSE	25.7952	25.6771	25.9132
tr|Q542X7|Q542X7_MOUSE	Cct2	0.878962	-1.13771	-0.186128	0.063551	0.366071	FALSE	26.6144	26.5214	26.7075
tr|Q3UXD9|Q3UXD9_MOUSE	Pecr	1.26143	1.26143	0.335057	0.0637364	0.366637	FALSE	24.5181	24.6856	24.3506
sp|Q8CC86|PNCB_MOUSE	Naprt	1.18119	1.18119	0.240243	0.0638775	0.366947	FALSE	24.0857	24.2059	23.9656
sp|Q64737|PUR2_MOUSE	Gart	0.895879	-1.11622	-0.158624	0.0641454	0.367983	FALSE	25.4511	25.3718	25.5304
sp|Q9Z204|HNRPC_MOUSE	Hnrnpc	1.12919	1.12919	0.175293	0.0645311	0.369188	FALSE	26.7617	26.8494	26.6741
tr|Q3UB66|Q3UB66_MOUSE	Rab1a	1.10991	1.10991	0.150443	0.064526	0.369188	FALSE	28.9421	29.0173	28.8669
tr|Q542F1|Q542F1_MOUSE	Clic1	1.14469	1.14469	0.194955	0.0650075	0.370904	FALSE	25.4077	25.5052	25.3102
tr|A0A0R4J173|A0A0R4J173_MOUSE	Tmtc3	0.645747	-1.5486	-0.63096	0.0649428	0.370904	FALSE	25.6136	25.2981	25.9291
sp|Q61702|ITIH1_MOUSE	Itih1	1.37625	1.37625	0.460738	0.0653934	0.371205	FALSE	25.8612	26.0916	25.6308
sp|Q8R307|VPS18_MOUSE	Vps18	1.20369	1.20369	0.267466	0.0653394	0.371205	FALSE	21.9193	22.053	21.7856
sp|P05201|AATC_MOUSE	Got1	0.872527	-1.1461	-0.196729	0.0653181	0.371205	FALSE	31.7429	31.6445	31.8412
sp|Q99KI3|EMC3_MOUSE	Emc3	0.834381	-1.19849	-0.261222	0.0654132	0.371205	FALSE	23.0866	22.956	23.2172
sp|P63213|GBG2_MOUSE	Gng2	3.20004	3.20004	1.67809	0.0656821	0.372228	FALSE	21.8252	22.2448	20.5667
sp|E9QA62|LMOD3_MOUSE	Lmod3	1.24401	1.24401	0.314997	0.0659141	0.372539	FALSE	22.6847	22.8422	22.5272
tr|Q5NC81|Q5NC81_MOUSE	Nme1	0.694349	-1.4402	-0.526268	0.0658809	0.372539	FALSE	24.9959	24.7327	25.259
sp|Q9CXD6|MCUR1_MOUSE	Mcur1	1.17595	1.17595	0.233824	0.0660643	0.372886	FALSE	25.8113	25.9282	25.6944
sp|Q9CQC6|BZW1_MOUSE	Bzw1	1.38968	1.38968	0.474752	0.066511	0.372939	FALSE	22.5217	22.7591	22.2843
tr|Q5I0W5|Q5I0W5_MOUSE	Sdf2	1.25814	1.25814	0.331288	0.0662193	0.372939	FALSE	23.0405	23.2188	22.8876
sp|P98203-4|ARVC_MOUSE	Arvcf	1.20551	1.20551	0.269645	0.0663434	0.372939	FALSE	22.7336	22.8684	22.5988
sp|Q8BH35|CO8B_MOUSE	C8b	0.765352	-1.30659	-0.385805	0.0665171	0.372939	FALSE	24.1368	23.9439	24.3297
tr|B7ZC19|B7ZC19_MOUSE	Pigt	0.673269	-1.48529	-0.570745	0.0663028	0.372939	FALSE	21.2983	21.0129	21.5836
tr|Q6PDC2|Q6PDC2_MOUSE	Tmed9	1.23666	1.23666	0.306447	0.0666903	0.373413	FALSE	25.0508	25.204	24.8975
tr|Q9CQM8|Q9CQM8_MOUSE	Rpl21	1.1474	1.1474	0.198373	0.0669316	0.373793	FALSE	27.2484	27.3476	27.1493
sp|P32883-2|RASK_MOUSE	Kras	1.14595	1.14595	0.196544	0.0669361	0.373793	FALSE	25.5573	25.6555	25.459
tr|F8WHU9|F8WHU9_MOUSE	Zpr1	0.549057	-1.82131	-0.864973	0.0671496	0.374488	FALSE	21.0799	20.7195	21.5845
tr|Q0QEZ4|Q0QEZ4_MOUSE	Sdhb	1.11323	1.11323	0.154753	0.0674272	0.375044	FALSE	31.6477	31.7251	31.5704
sp|Q3TCH7|CUL4A_MOUSE	Cul4a	0.790124	-1.26562	-0.339849	0.0674276	0.375044	FALSE	24.1042	23.9343	24.2742
sp|Q99LB6-2|MAT2B_MOUSE	Mat2b	0.843191	-1.18597	-0.246068	0.0678338	0.376805	FALSE	24.4503	24.3272	24.5733
sp|P06684|CO5_MOUSE	C5	1.9692	1.9692	0.977609	0.0681666	0.377158	FALSE	27.0786	27.5674	26.5897
tr|Q52JJ6|Q52JJ6_MOUSE	Enpep	1.25643	1.25643	0.329328	0.0680864	0.377158	FALSE	22.6761	22.8408	22.5115
sp|Q5HZI9|S2551_MOUSE	Slc25a51	0.837549	-1.19396	-0.255755	0.0681307	0.377158	FALSE	22.8445	22.7166	22.9724
sp|Q9CQ86|MIEN1_MOUSE	Mien1	0.777903	-1.28551	-0.362338	0.0683447	0.377327	FALSE	25.2298	25.0486	25.4109
tr|Q7TSZ3|Q7TSZ3_MOUSE	Lars	0.567288	-1.76277	-0.817848	0.0683766	0.377327	FALSE	24.4319	24.023	24.8409
sp|Q5SUR0|PUR4_MOUSE	Pfas	1.32403	1.32403	0.404932	0.0688193	0.378281	FALSE	22.2905	22.493	22.0881
sp|Q99LG2|TNPO2_MOUSE	Tnpo2	1.28249	1.28249	0.358945	0.0688145	0.378281	FALSE	21.8403	22.0104	21.6514
tr|Q8CIJ3|Q8CIJ3_MOUSE	Eif3b	0.780722	-1.28087	-0.357119	0.0686958	0.378281	FALSE	25.6456	25.467	25.8241
sp|P54731|FAF1_MOUSE	Faf1	0.837346	-1.19425	-0.256104	0.0689964	0.37833	FALSE	23.8272	23.6992	23.9553
sp|P11930|NUD19_MOUSE	Nudt19	0.775072	-1.2902	-0.367598	0.0690082	0.37833	FALSE	23.2515	23.0677	23.4353
sp|P70122|SBDS_MOUSE	Sbds	1.16446	1.16446	0.219663	0.0694654	0.380341	FALSE	24.0155	24.1253	23.9057
sp|Q6P3A4|VSIG8_MOUSE	Vsig8	8.83317	8.83317	3.14293	0.0697233	0.380873	FALSE	23.408	25.2938	22.1509
sp|P47739|AL3A1_MOUSE	Aldh3a1	4.94963	4.94963	2.30732	0.0697437	0.380873	FALSE	21.1099	21.7691	19.4618
tr|Q1A602|Q1A602_MOUSE	Actn4	1.30508	1.30508	0.384134	0.0701495	0.381843	FALSE	23.8554	24.0576	23.6735
tr|Q3UK81|Q3UK81_MOUSE	Atp6v1d	1.27871	1.27871	0.354688	0.0700338	0.381843	FALSE	23.0452	23.2225	22.8678
sp|Q8VCI5|PEX19_MOUSE	Pex19	0.844942	-1.18351	-0.243077	0.0701938	0.381843	FALSE	24.1618	24.0403	24.2834
tr|Q8R3X0|Q8R3X0_MOUSE	Skiv2l	1.84031	1.84031	0.879947	0.0708378	0.382378	FALSE	21.5914	22.0943	21.2143
sp|Q05D44|IF2P_MOUSE	Eif5b	1.26079	1.26079	0.334324	0.070758	0.382378	FALSE	23.7737	23.9409	23.6066
sp|Q3TMP8|TM38A_MOUSE	Tmem38a	0.871308	-1.1477	-0.198745	0.0707639	0.382378	FALSE	27.6343	27.5349	27.7337
tr|Q14AR0|Q14AR0_MOUSE	Slirp	0.857909	-1.16563	-0.221104	0.0706833	0.382378	FALSE	26.6312	26.5207	26.7418
sp|Q8BG60-2|TXNIP_MOUSE	Txnip	0.583654	-1.71334	-0.776814	0.0703923	0.382378	FALSE	21.8061	21.4177	22.1945
tr|Q5BL14|Q5BL14_MOUSE	Hmgn2	0.53021	-1.88605	-0.915365	0.0705578	0.382378	FALSE	22.153	21.6953	22.6107
sp|Q8CCK0|H2AW_MOUSE	Macroh2a2	1.27945	1.27945	0.355519	0.0709328	0.382401	FALSE	24.5388	24.7166	24.3611
tr|Q545M7|Q545M7_MOUSE	Pvalb	0.258921	-3.86219	-1.94942	0.0712819	0.383791	FALSE	23.3622	21.8027	23.7521
sp|Q9EQH2|ERAP1_MOUSE	Erap1	1.45432	1.45432	0.540348	0.0715943	0.384671	FALSE	24.6999	24.97	24.4297
sp|Q59J78|NDUF2_MOUSE	Ndufaf2	0.834603	-1.19817	-0.260838	0.0716284	0.384671	FALSE	25.5461	25.4157	25.6765
tr|Q99KG1|Q99KG1_MOUSE	Hnrnpr	1.18356	1.18356	0.243133	0.0720704	0.386551	FALSE	23.7652	23.8868	23.6436
sp|Q8BGV8|MID51_MOUSE	Mief1	1.27656	1.27656	0.352258	0.0723192	0.387391	FALSE	21.1449	21.3106	20.9584
tr|D3Z0N2|D3Z0N2_MOUSE	Sorbs2	1.19749	1.19749	0.260017	0.0725647	0.388212	FALSE	24.745	24.875	24.615
sp|Q9D8H7|OMA1_MOUSE	Oma1	1.15797	1.15797	0.211595	0.0728519	0.389253	FALSE	23.7612	23.867	23.6554
sp|Q5FWK3|RHG01_MOUSE	Arhgap1	1.35029	1.35029	0.433269	0.0732574	0.38944	FALSE	24.6128	24.8294	24.3962
tr|B0V2Q7|B0V2Q7_MOUSE	Lclat1	1.33268	1.33268	0.41433	0.0730611	0.38944	FALSE	24.1982	24.4053	23.991
tr|B2RRX2|B2RRX2_MOUSE	Ppp3ca	1.16455	1.16455	0.219774	0.0730811	0.38944	FALSE	24.3305	24.4404	24.2206
sp|O35435|PYRD_MOUSE	Dhodh	0.879807	-1.13661	-0.18474	0.0731744	0.38944	FALSE	24.8185	24.7261	24.9109
tr|Q3UQT4|Q3UQT4_MOUSE	Lrrc10	1.33192	1.33192	0.413505	0.0735531	0.390026	FALSE	23.1786	23.3853	22.9718
sp|Q9CY28|GTPB8_MOUSE	Gtpbp8	0.868299	-1.15168	-0.203736	0.0735028	0.390026	FALSE	21.7891	21.6872	21.8909
sp|Q9DB34|CHM2A_MOUSE	Chmp2a	0.748863	-1.33536	-0.417226	0.0738106	0.390899	FALSE	24.2002	23.9916	24.4089
sp|Q9D666|SUN1_MOUSE	Sun1	1.25681	1.25681	0.32977	0.074466	0.393874	FALSE	23.0934	23.2583	22.9285
sp|Q9D1N2|HDBP1_MOUSE	Gpihbp1	1.26389	1.26389	0.337876	0.0745952	0.393942	FALSE	23.9643	24.1333	23.7954
sp|Q6A026|PDS5A_MOUSE	Pds5a	0.701292	-1.42594	-0.511913	0.0746663	0.393942	FALSE	22.2279	21.9021	22.414
tr|Q91X95|Q91X95_MOUSE	Gna11	1.19853	1.19853	0.261264	0.07512	0.395344	FALSE	25.0218	25.1524	24.8911
tr|E9QB02|E9QB02_MOUSE	Mars1	0.847883	-1.17941	-0.238063	0.0750934	0.395344	FALSE	24.3495	24.2305	24.4686
sp|Q8K1J6|TRNT1_MOUSE	Trnt1	0.820125	-1.21933	-0.286084	0.07536	0.396111	FALSE	23.1434	23.0004	23.2865
sp|Q501J6|DDX17_MOUSE	Ddx17	1.47684	1.47684	0.56251	0.0759789	0.397341	FALSE	23.8348	24.116	23.5535
tr|Q6P5E5|Q6P5E5_MOUSE	Smc3	1.3896	1.3896	0.474667	0.0761371	0.397341	FALSE	22.3199	22.5572	22.0825
tr|Q3U7F6|Q3U7F6_MOUSE	Zfp422	1.21179	1.21179	0.277138	0.0759927	0.397341	FALSE	22.8961	23.0266	22.7494
sp|Q61033|LAP2A_MOUSE	Tmpo	1.1396	1.1396	0.188525	0.0758309	0.397341	FALSE	25.9166	26.0108	25.8223
sp|Q9CQ22|LTOR1_MOUSE	Lamtor1	1.1211	1.1211	0.16492	0.0760774	0.397341	FALSE	24.8162	24.8986	24.7337
sp|P56213|ALR_MOUSE	Gfer	0.800195	-1.2497	-0.321577	0.0762261	0.397341	FALSE	24.5896	24.4289	24.7504
tr|A0A1W2P872|A0A1W2P872_MOUSE	Nova2	0.505321	-1.97894	-0.984727	0.0762554	0.397341	FALSE	24.6013	24.0542	25.0389
tr|A2A6Q8|A2A6Q8_MOUSE	Myl4	4.00591	4.00591	2.00213	0.0766049	0.397854	FALSE	25.7035	26.7046	24.7025
tr|Q05C56|Q05C56_MOUSE	Add3	1.22425	1.22425	0.291897	0.0766353	0.397854	FALSE	24.2419	24.3879	24.096
sp|Q9R1P1|PSB3_MOUSE	Psmb3	1.11862	1.11862	0.161717	0.0766377	0.397854	FALSE	27.0067	27.0876	26.9259
sp|Q9D1K2|VATF_MOUSE	Atp6v1f	1.31866	1.31866	0.399078	0.076832	0.39831	FALSE	22.6136	22.8132	22.4141
sp|Q5F285|TM256_MOUSE	Tmem256	1.22635	1.22635	0.294366	0.0769786	0.39831	FALSE	26.5809	26.7281	26.4337
sp|Q8BVL3|SNX17_MOUSE	Snx17	0.549617	-1.81945	-0.863502	0.0770097	0.39831	FALSE	21.4868	21.199	22.0625
sp|Q9DBB5|IF4E3_MOUSE	Eif4e3	1.46871	1.46871	0.55455	0.0771064	0.39832	FALSE	22.5962	22.8735	22.3189
sp|Q8BK08|TMM11_MOUSE	Tmem11	1.17391	1.17391	0.231319	0.0776368	0.399099	FALSE	26.3591	26.4748	26.2434
sp|Q14C51|PTCD3_MOUSE	Ptcd3	0.910585	-1.0982	-0.135134	0.0776264	0.399099	FALSE	25.2359	25.1683	25.3035
sp|Q6P3E7|HDA10_MOUSE	Hdac10	0.79183	-1.2629	-0.336738	0.0775212	0.399099	FALSE	21.1004	20.932	21.2688
sp|Q8BMJ3|IF1AX_MOUSE	Eif1ax	0.755982	-1.32278	-0.403577	0.0775163	0.399099	FALSE	23.6098	23.408	23.8116
sp|Q9JHI5|IVD_MOUSE	Ivd	0.877291	-1.13987	-0.188872	0.0777703	0.399297	FALSE	30.2808	30.1864	30.3752
tr|A0A0R4J233|A0A0R4J233_MOUSE	Septin10	1.28802	1.28802	0.36515	0.0780048	0.399551	FALSE	22.9124	23.0722	22.707
tr|Q5BLJ9|Q5BLJ9_MOUSE	Rpl27	1.10485	1.10485	0.143844	0.0780434	0.399551	FALSE	27.804	27.8759	27.7321
tr|Q3TD78|Q3TD78_MOUSE	Nipsnap2	0.911798	-1.09673	-0.133214	0.0781777	0.399551	FALSE	31.9088	31.8422	31.9754
sp|P97807-2|FUMH_MOUSE	Fh	0.869724	-1.14979	-0.201371	0.0781998	0.399551	FALSE	31.2991	31.1984	31.3998
tr|Q3USC0|Q3USC0_MOUSE	Heatr3	0.755723	-1.32324	-0.404071	0.0784598	0.400393	FALSE	21.5345	21.3218	21.7259
tr|Q8BTN4|Q8BTN4_MOUSE	Uba7	1.27606	1.27606	0.351695	0.0788146	0.40111	FALSE	22.8186	22.9944	22.6427
tr|Q5M9L7|Q5M9L7_MOUSE	Rps17	1.13325	1.13325	0.180466	0.0789819	0.40111	FALSE	27.5275	27.6177	27.4372
tr|Q543B9|Q543B9_MOUSE	Prep	0.896371	-1.11561	-0.157832	0.0789684	0.40111	FALSE	26.0084	25.9295	26.0874
tr|Q3TEF1|Q3TEF1_MOUSE	Gclc	0.882469	-1.13318	-0.180383	0.0788515	0.40111	FALSE	22.4803	22.3901	22.5705
tr|Q3UTE7|Q3UTE7_MOUSE	Oxa1l	1.31333	1.31333	0.39323	0.0793845	0.401223	FALSE	24.01	24.2066	23.8133
tr|C5H0E8|C5H0E8_MOUSE	Gm9392	1.14759	1.14759	0.198602	0.0794814	0.401223	FALSE	28.4467	28.546	28.3474
tr|A0A338P6I9|A0A338P6I9_MOUSE		1.13463	1.13463	0.182225	0.0794435	0.401223	FALSE	24.6508	24.7419	24.5597
sp|Q9QUM9|PSA6_MOUSE	Psma6	1.09925	1.09925	0.136526	0.0793834	0.401223	FALSE	27.503	27.5713	27.4347
sp|Q3TWI9|CSCL2_MOUSE	Tmem63b	0.724221	-1.38079	-0.465498	0.0793123	0.401223	FALSE	22.2585	22.0413	22.5068
sp|P35330|ICAM2_MOUSE	Icam2	1.26245	1.26245	0.336226	0.0798674	0.402689	FALSE	23.4854	23.6535	23.3173
tr|F6XLQ6|F6XLQ6_MOUSE	Frmd5	1.187	1.187	0.247324	0.0802399	0.404083	FALSE	23.3178	23.426	23.1787
sp|Q8JZM0|TFB1M_MOUSE	Tfb1m	1.24713	1.24713	0.318609	0.0805798	0.405309	FALSE	22.4217	22.581	22.2624
tr|Q80TU6|Q80TU6_MOUSE	Acin1	2.09914	2.09914	1.0698	0.081394	0.406436	FALSE	20.985	21.4918	20.422
sp|Q0VG49|CO061_MOUSE	C15orf61	1.41948	1.41948	0.505361	0.0816661	0.406436	FALSE	23.0636	23.3162	22.8109
tr|Q3V117|Q3V117_MOUSE	Acly	1.37439	1.37439	0.45879	0.0814705	0.406436	FALSE	23.5008	23.7302	23.2714
sp|P83917|CBX1_MOUSE	Cbx1	1.27292	1.27292	0.348147	0.0816644	0.406436	FALSE	23.2453	23.4194	23.0713
tr|Q791Q5|Q791Q5_MOUSE	Igfals	1.23989	1.23989	0.310216	0.0810878	0.406436	FALSE	21.6827	21.8378	21.5276
tr|Q3TY95|Q3TY95_MOUSE	Akt2	1.21074	1.21074	0.27589	0.081526	0.406436	FALSE	24.0863	24.2242	23.9483
sp|Q9CWE0|MFR1L_MOUSE	Mtfr1l	1.19352	1.19352	0.255219	0.0816558	0.406436	FALSE	24.6654	24.793	24.5377
sp|P31230|AIMP1_MOUSE	Aimp1	0.884754	-1.13026	-0.176652	0.0815449	0.406436	FALSE	25.7504	25.6621	25.8388
sp|Q920M5-4|CORO6_MOUSE	Coro6	0.871818	-1.14703	-0.197901	0.0816738	0.406436	FALSE	25.5377	25.4388	25.6367
sp|Q9CS42|PRPS2_MOUSE	Prps2	1.26181	1.26181	0.33549	0.0819617	0.407386	FALSE	22.0707	22.2384	21.9029
sp|Q9EQI8|RM46_MOUSE	Mrpl46	1.19171	1.19171	0.253036	0.0822835	0.408021	FALSE	25.3158	25.4423	25.1893
sp|P83741-4|WNK1_MOUSE	Wnk1	0.725018	-1.37928	-0.463912	0.0822048	0.408021	FALSE	22.4642	22.2322	22.6961
tr|K3W4S4|K3W4S4_MOUSE	Mapk8ip3	1.21754	1.21754	0.283973	0.0827527	0.409412	FALSE	22.5426	22.6846	22.4006
sp|Q8BP40|PPA6_MOUSE	Acp6	0.85388	-1.17112	-0.227894	0.0827586	0.409412	FALSE	25.4887	25.3748	25.6026
tr|D2KHZ9|D2KHZ9_MOUSE	Gapdh	0.926172	-1.07971	-0.110648	0.0831388	0.410809	FALSE	33.7243	33.669	33.7796
sp|Q64471|GSTT1_MOUSE	Gstt1	1.28731	1.28731	0.36436	0.0832718	0.410984	FALSE	23.6209	23.8031	23.4388
tr|Q3TXR9|Q3TXR9_MOUSE	Hexb	1.43615	1.43615	0.522209	0.0833977	0.411122	FALSE	21.5692	21.6641	21.1419
tr|Q542U7|Q542U7_MOUSE	Lsm6	1.49873	1.49873	0.583745	0.0839442	0.413283	FALSE	24.2736	24.5654	23.9817
tr|Q5FWJ3|Q5FWJ3_MOUSE	Vim	1.29771	1.29771	0.375971	0.084131	0.413283	FALSE	30.3147	30.5027	30.1267
sp|Q6PB66|LPPRC_MOUSE	Lrpprc	0.915029	-1.09286	-0.128111	0.0841242	0.413283	FALSE	28.4428	28.3788	28.5069
sp|Q66JT7|COQ2_MOUSE	Coq2	1.61783	1.61783	0.69406	0.0846784	0.414558	FALSE	22.5738	22.9209	22.2268
sp|Q9CRC9|GNPI2_MOUSE	Gnpda2	1.40259	1.40259	0.488093	0.0847074	0.414558	FALSE	22.912	23.1561	22.668
tr|A0A494BA44|A0A494BA44_MOUSE	Rela	0.79389	-1.25962	-0.33299	0.0847848	0.414558	FALSE	22.0023	21.8358	22.1688
sp|Q7TMW6|CIAO3_MOUSE	Ciao3	0.753689	-1.32681	-0.40796	0.0846874	0.414558	FALSE	21.675	21.4937	21.9016
sp|Q9D020-1|5NT3A_MOUSE	Nt5c3a	0.703202	-1.42207	-0.507988	0.0849608	0.414936	FALSE	25.1587	24.9047	25.4127
sp|Q9D0M5|DYL2_MOUSE	Dynll2	0.76809	-1.30193	-0.380654	0.0851116	0.41519	FALSE	26.5622	26.3718	26.7525
tr|Q3TWM9|Q3TWM9_MOUSE	Psap	0.841974	-1.18768	-0.248152	0.0853809	0.416022	FALSE	27.6777	27.5536	27.8018
sp|Q8K4K6|PANK1_MOUSE	Pank1	0.330605	-3.02476	-1.59682	0.0854875	0.416059	FALSE	21.3708	21.1046	22.7015
tr|A0A1B0GRV0|A0A1B0GRV0_MOUSE	Bpnt1	0.859533	-1.16342	-0.218375	0.0856064	0.416156	FALSE	25.2815	25.1723	25.3906
tr|Q3THX4|Q3THX4_MOUSE	Vps45	1.2843	1.2843	0.360985	0.085735	0.4163	FALSE	21.7746	21.9551	21.5941
tr|Q80U29|Q80U29_MOUSE	mKIAA0357	0.281688	-3.55003	-1.82783	0.0858414	0.416336	FALSE	21.2316	20.5004	22.3283
tr|A4FUS1|A4FUS1_MOUSE	Rps16	1.09837	1.09837	0.135358	0.0860767	0.416624	FALSE	27.8437	27.9114	27.7761
tr|Q8C243|Q8C243_MOUSE	Ctsd	0.916583	-1.09101	-0.125662	0.086099	0.416624	FALSE	28.8005	28.7376	28.8633
tr|Q3TYY6|Q3TYY6_MOUSE	Epb42	1.22935	1.22935	0.297896	0.086294	0.417088	FALSE	23.3803	23.5292	23.2313
tr|Q8C2A1|Q8C2A1_MOUSE	Cd34	1.28403	1.28403	0.360674	0.0864695	0.417195	FALSE	24.2346	24.4149	24.0542
tr|B2RSC8|B2RSC8_MOUSE	Nedd4	1.11432	1.11432	0.156161	0.0865147	0.417195	FALSE	25.6022	25.6802	25.5241
sp|Q00898|A1AT5_MOUSE	Serpina1e	0.720119	-1.38866	-0.473694	0.0873748	0.42086	FALSE	29.4986	29.2618	29.7355
tr|A2AJY2|A2AJY2_MOUSE	Col15a1	1.17367	1.17367	0.231024	0.0879099	0.422953	FALSE	27.4556	27.5711	27.34
sp|Q8BJE2|BTNL9_MOUSE	Btnl9	1.23621	1.23621	0.30592	0.0884485	0.424573	FALSE	22.6022	22.7552	22.4493
sp|Q99KP6|PRP19_MOUSE	Prpf19	1.153	1.153	0.205392	0.0883845	0.424573	FALSE	24.7857	24.8884	24.683
tr|G3X9E8|G3X9E8_MOUSE	Ppp2r3a	0.812172	-1.23127	-0.300143	0.0886774	0.425186	FALSE	23.7565	23.6064	23.9066
tr|Q8R5C0|Q8R5C0_MOUSE	Mtx1	1.13009	1.13009	0.17644	0.0888815	0.42568	FALSE	26.2262	26.3144	26.1379
tr|Q2V056|Q2V056_MOUSE	Chchd10	0.810966	-1.2331	-0.302287	0.0890105	0.425812	FALSE	25.5294	25.3783	25.6805
sp|P62071|RRAS2_MOUSE	Rras2	0.865039	-1.15602	-0.209164	0.0894412	0.427387	FALSE	26.413	26.3084	26.5175
tr|Q6DI95|Q6DI95_MOUSE	Tnpo3	1.2281	1.2281	0.29643	0.0897497	0.428374	FALSE	22.9994	23.1476	22.8512
sp|Q8VHC3|SELM_MOUSE	Selenom	1.26048	1.26048	0.333979	0.0902569	0.429333	FALSE	22.2647	22.4109	22.0769
tr|Q9JME4|Q9JME4_MOUSE	Itm2b	1.1504	1.1504	0.202134	0.0900815	0.429333	FALSE	23.3949	23.496	23.2939
sp|P01027|CO3_MOUSE	C3	0.815769	-1.22584	-0.293767	0.0902399	0.429333	FALSE	26.9421	26.7952	27.089
tr|B1ART1|B1ART1_MOUSE	Vps13d	1.43229	1.43229	0.518321	0.090617	0.429437	FALSE	25.8578	26.117	25.5986
sp|O88667|RAD_MOUSE	Rrad	1.12454	1.12454	0.169334	0.0906873	0.429437	FALSE	25.0538	25.1385	24.9692
sp|P05202|AATM_MOUSE	Got2	0.911032	-1.09766	-0.134426	0.0906292	0.429437	FALSE	33.212	33.1448	33.2792
sp|Q6ZWV7|RL35_MOUSE	Rpl35	0.851869	-1.17389	-0.231297	0.0906782	0.429437	FALSE	26.905	26.7894	27.0207
tr|Q3U518|Q3U518_MOUSE	Prkcsh	0.813046	-1.22994	-0.298591	0.0908241	0.429601	FALSE	22.8277	22.6784	22.977
tr|A0A1Y7VJ48|A0A1Y7VJ48_MOUSE	Tbca	0.833362	-1.19996	-0.262986	0.0910455	0.430165	FALSE	24.6751	24.5436	24.8066
sp|P11087|CO1A1_MOUSE	Col1a1	1.61285	1.61285	0.689609	0.0916895	0.430877	FALSE	25.8575	26.2023	25.5127
sp|Q9Z277|BAZ1B_MOUSE	Baz1b	1.5929	1.5929	0.671654	0.0915812	0.430877	FALSE	22.4933	22.8291	22.1575
sp|Q9D8X2|CC124_MOUSE	Ccdc124	1.34698	1.34698	0.429723	0.0917854	0.430877	FALSE	23.0141	23.229	22.7993
sp|Q9D1L0|CHCH2_MOUSE	Chchd2	0.899662	-1.11153	-0.152545	0.091377	0.430877	FALSE	27.053	26.9767	27.1293
sp|Q8K010|OPLA_MOUSE	Oplah	0.897856	-1.11376	-0.155443	0.091702	0.430877	FALSE	25.1789	25.1011	25.2566
tr|Q922Z3|Q922Z3_MOUSE	Trap1	0.895847	-1.11626	-0.158675	0.091811	0.430877	FALSE	27.3246	27.2453	27.4039
tr|Q80UI9|Q80UI9_MOUSE	Wfs1	0.8458	-1.18231	-0.241612	0.0919449	0.431024	FALSE	24.5618	24.441	24.6826
tr|A0A0R4J1H6|A0A0R4J1H6_MOUSE	Golga3	1.99335	1.99335	0.995194	0.0922387	0.431919	FALSE	22.6555	23.1269	22.1317
sp|Q3UNZ8|QORL2_MOUSE	Cryzl2	1.23146	1.23146	0.30037	0.0923597	0.432005	FALSE	23.0022	23.1523	22.852
sp|Q9ET54|PALLD_MOUSE	Palld	0.803245	-1.24495	-0.316089	0.0927241	0.433228	FALSE	25.225	25.067	25.3831
sp|Q8R4R6|NUP35_MOUSE	Nup35	1.15476	1.15476	0.207594	0.0929301	0.433708	FALSE	23.3793	23.4831	23.2755
tr|Q0VBU4|Q0VBU4_MOUSE	Ccdc47	1.3787	1.3787	0.463313	0.0934685	0.435214	FALSE	23.617	23.8486	23.3853
sp|Q9CPQ8|ATP5L_MOUSE	Atp5mg	1.10613	1.10613	0.145519	0.0933655	0.435214	FALSE	31.728	31.8008	31.6553
sp|P08228|SODC_MOUSE	Sod1	0.885123	-1.12979	-0.176049	0.0935632	0.435214	FALSE	31.0806	30.9926	31.1686
sp|Q5SSH7-2|ZZEF1_MOUSE	Zzef1	0.698947	-1.43072	-0.516745	0.0939645	0.436598	FALSE	23.6692	23.4108	23.9275
sp|Q9JJV9-2|SCN5A_MOUSE	Scn5a	0.791901	-1.26278	-0.336608	0.094225	0.437325	FALSE	21.6755	21.4775	21.8141
tr|Q05DR8|Q05DR8_MOUSE	Ikbkb	0.692326	-1.44441	-0.530477	0.0946526	0.438825	FALSE	21.3208	21.0176	21.5481
sp|G3X9K3|BIG1_MOUSE	Arfgef1	1.32988	1.32988	0.4113	0.0949011	0.439492	FALSE	21.8253	22.0309	21.6196
sp|Q9EPU0|RENT1_MOUSE	Upf1	0.889563	-1.12415	-0.168831	0.0950922	0.439893	FALSE	24.3382	24.2538	24.4226
sp|Q9DCL4|MET15_MOUSE	Mettl15	1.33854	1.33854	0.420661	0.0955456	0.441505	FALSE	21.0662	21.2532	20.8325
tr|E9PV44|E9PV44_MOUSE	Atpif1	1.23218	1.23218	0.30121	0.0957832	0.442117	FALSE	27.2112	27.3619	27.0606
tr|E9PZA4|E9PZA4_MOUSE	Pnpla2	0.667792	-1.49747	-0.582529	0.0961705	0.443418	FALSE	21.7746	21.4001	21.9827
tr|J7PDL1|J7PDL1_MOUSE	Ifggd1	2.14415	2.14415	1.1004	0.0962855	0.443462	FALSE	21.8887	22.4066	21.3062
sp|P04104|K2C1_MOUSE	Krt1	3.1976	3.1976	1.67699	0.0966314	0.443597	FALSE	23.5753	24.6234	22.9464
sp|Q8VCL2|SCO2_MOUSE	Sco2	1.16369	1.16369	0.218705	0.0965444	0.443597	FALSE	24.2591	24.3685	24.1498
tr|F6V084|F6V084_MOUSE	Tmx1	0.886379	-1.12819	-0.174004	0.0965935	0.443597	FALSE	24.8352	24.7482	24.9222
sp|Q80WW9|DDRGK_MOUSE	Ddrgk1	1.5735	1.5735	0.653981	0.0968151	0.443956	FALSE	21.6754	22.0024	21.3484
sp|P43274|H14_MOUSE	H1-4	1.15199	1.15199	0.204129	0.0972988	0.445688	FALSE	28.9349	29.037	28.8329
sp|Q4ACU6-2|SHAN3_MOUSE	Shank3	0.553103	-1.80798	-0.85438	0.0975134	0.446185	FALSE	21.011	20.6692	21.5236
tr|Q8CIF2|Q8CIF2_MOUSE	Aldh1l1	1.38913	1.38913	0.474183	0.09812	0.447552	FALSE	21.6697	21.865	21.3908
sp|Q80UU9|PGRC2_MOUSE	Pgrmc2	1.17948	1.17948	0.238152	0.0980711	0.447552	FALSE	23.884	24.0031	23.7649
sp|P17439|GLCM_MOUSE	Gba	0.769664	-1.29927	-0.377699	0.0981315	0.447552	FALSE	21.9062	21.7174	22.0951
sp|Q3UIU2|NDUB6_MOUSE	Ndufb6	1.11002	1.11002	0.15059	0.0986887	0.449606	FALSE	29.4838	29.5591	29.4085
sp|Q9WTI7|MYO1C_MOUSE	Myo1c	1.09429	1.09429	0.129991	0.0993463	0.451623	FALSE	26.6313	26.6963	26.5663
tr|Q3TIJ9|Q3TIJ9_MOUSE	Actb	0.594411	-1.68234	-0.750468	0.0992888	0.451623	FALSE	23.4656	23.0904	23.8409
tr|A0A0R4J032|A0A0R4J032_MOUSE	C9	0.763672	-1.30946	-0.388975	0.0996394	0.452466	FALSE	23.4882	23.2937	23.6827
sp|Q3UPH1|PRRC1_MOUSE	Prrc1	1.3583	1.3583	0.441798	0.100217	0.453078	FALSE	22.0212	22.1684	21.7266
sp|Q8R1S0|COQ6_MOUSE	Coq6	0.915502	-1.0923	-0.127365	0.10002	0.453078	FALSE	27.5751	27.5114	27.6388
tr|Q6GT24|Q6GT24_MOUSE	Prdx6	0.897142	-1.11465	-0.156592	0.100115	0.453078	FALSE	29.4723	29.394	29.5506
tr|A2ABY3|A2ABY3_MOUSE	Pcyt2	0.854469	-1.17032	-0.2269	0.100313	0.453078	FALSE	24.2455	24.1321	24.359
sp|P51655|GPC4_MOUSE	Gpc4	0.759166	-1.31724	-0.397513	0.10016	0.453078	FALSE	22.2285	22.0414	22.4389
tr|B2RUF0|B2RUF0_MOUSE	Ybx2	0.81426	-1.22811	-0.296439	0.100662	0.454169	FALSE	21.6094	21.4447	21.7411
tr|A0A0G2JDP0|A0A0G2JDP0_MOUSE	Hax1	1.17879	1.17879	0.237303	0.100826	0.454418	FALSE	22.4175	22.5362	22.2989
tr|Q8R5L1|Q8R5L1_MOUSE	C1qbp	1.09163	1.09163	0.126482	0.100946	0.454471	FALSE	29.5876	29.6509	29.5244
tr|Q8C9C2|Q8C9C2_MOUSE	Minpp1	0.829357	-1.20575	-0.269935	0.101076	0.454571	FALSE	21.687	21.5521	21.822
tr|Q5U438|Q5U438_MOUSE	Npm1	1.13655	1.13655	0.18466	0.101409	0.455583	FALSE	26.3062	26.3985	26.2139
sp|Q9CXW3|CYBP_MOUSE	Cacybp	0.88422	-1.13094	-0.177523	0.101753	0.456152	FALSE	24.722	24.6332	24.8107
tr|Q3TRG2|Q3TRG2_MOUSE	Map3k20	0.87426	-1.14382	-0.193865	0.101672	0.456152	FALSE	24.9008	24.8038	24.9977
sp|A6H630|ARMT1_MOUSE	Armt1	0.727412	-1.37474	-0.459156	0.101994	0.456748	FALSE	21.5777	21.3481	21.8072
sp|Q9DCW4|ETFB_MOUSE	Etfb	0.907535	-1.10189	-0.139976	0.102197	0.457169	FALSE	32.9821	32.9121	33.0521
tr|Q4JFN6|Q4JFN6_MOUSE	mt-Nd1	0.907878	-1.10147	-0.13943	0.102674	0.458815	FALSE	29.8688	29.799	29.9385
tr|Q9ME04|Q9ME04_MOUSE	ND4	0.902744	-1.10773	-0.14761	0.10282	0.45898	FALSE	30.6668	30.5929	30.7406
sp|Q9CXS4|CENPV_MOUSE	Cenpv	1.15696	1.15696	0.210334	0.103611	0.461529	FALSE	26.5618	26.6669	26.4566
sp|Q9EPM5-2|SYNCI_MOUSE	Sync	0.413766	-2.41682	-1.27311	0.103526	0.461529	FALSE	24.3214	23.6849	24.958
tr|F8VQC1|F8VQC1_MOUSE	Srp72	1.38621	1.38621	0.47115	0.103949	0.461567	FALSE	22.9864	23.222	22.7509
tr|Q9CWZ5|Q9CWZ5_MOUSE	Ddx21	1.18095	1.18095	0.239947	0.103743	0.461567	FALSE	22.6939	22.8139	22.574
sp|O08583|THOC4_MOUSE	Alyref	1.15534	1.15534	0.208313	0.103902	0.461567	FALSE	24.9923	25.0965	24.8882
tr|B7ZNS9|B7ZNS9_MOUSE	Cfd	1.23043	1.23043	0.299168	0.104261	0.46198	FALSE	24.4171	24.5667	24.2675
tr|Q5D073|Q5D073_MOUSE	Pxmp2	0.861734	-1.16045	-0.214686	0.104152	0.46198	FALSE	26.571	26.4636	26.6783
tr|Q923G3|Q923G3_MOUSE	Capzb	1.15265	1.15265	0.204959	0.10446	0.462372	FALSE	23.8037	23.9061	23.7012
tr|B2RTM0|B2RTM0_MOUSE	Hist2h4	1.14734	1.14734	0.198294	0.104748	0.463162	FALSE	33.6615	33.7607	33.5624
sp|Q9ERI6|RDH14_MOUSE	Rdh14	1.10638	1.10638	0.145845	0.105135	0.464385	FALSE	25.1894	25.2623	25.1164
tr|Q91YS7|Q91YS7_MOUSE	Map2k2	0.824128	-1.2134	-0.27906	0.105275	0.464514	FALSE	23.8201	23.6805	23.9596
sp|Q9CQ06|RM24_MOUSE	Mrpl24	1.38433	1.38433	0.469193	0.105484	0.464947	FALSE	23.4359	23.6705	23.2013
tr|A0A0A6YVU8|A0A0A6YVU8_MOUSE	Gm9774	0.794628	-1.25845	-0.331648	0.105595	0.46495	FALSE	23.9492	23.7834	24.1151
tr|Q8BIS9|Q8BIS9_MOUSE	Csk	1.51706	1.51706	0.601281	0.106219	0.467207	FALSE	21.1721	21.5062	20.9049
tr|A0A0J9YUE9|A0A0J9YUE9_MOUSE	Dnm1	2.02435	2.02435	1.01746	0.106358	0.46733	FALSE	23.6759	24.2412	23.2237
sp|Q8K4L3|SVIL_MOUSE	Svil	1.1918	1.1918	0.253146	0.107149	0.467983	FALSE	25.0465	25.1731	24.9199
sp|Q61838|PZP_MOUSE	Pzp	1.14527	1.14527	0.19569	0.107286	0.467983	FALSE	28.7159	28.8138	28.6181
sp|Q9DB05|SNAA_MOUSE	Napa	1.10347	1.10347	0.142044	0.106848	0.467983	FALSE	25.5958	25.6668	25.5247
tr|A0A068BEQ2|A0A068BEQ2_MOUSE	H2-Ke6	1.09584	1.09584	0.132036	0.107002	0.467983	FALSE	28.9384	29.0044	28.8724
tr|Q542I9|Q542I9_MOUSE	Psmc1	0.907298	-1.10217	-0.140352	0.107237	0.467983	FALSE	25.9645	25.8943	26.0347
sp|Q8R0P4|AAMDC_MOUSE	Aamdc	0.872239	-1.14648	-0.197205	0.107271	0.467983	FALSE	24.7239	24.6253	24.8225
sp|Q6W8Q3|PC4L1_MOUSE	Pcp4l1	0.855407	-1.16903	-0.225318	0.106839	0.467983	FALSE	24.8608	24.7482	24.9735
tr|Q5F283|Q5F283_MOUSE	Plscr3	1.46305	1.46305	0.548976	0.107566	0.468453	FALSE	21.6941	21.8771	21.3281
sp|Q9DB76|EMC9_MOUSE	Emc9	0.752718	-1.32852	-0.409819	0.107616	0.468453	FALSE	23.1079	22.9138	23.3236
sp|Q9R0P9|UCHL1_MOUSE	Uchl1	0.793048	-1.26096	-0.334521	0.107832	0.468908	FALSE	24.5201	24.3528	24.6874
tr|A0A1L1SVC7|A0A1L1SVC7_MOUSE	Commd4	1.28352	1.28352	0.360101	0.108388	0.469263	FALSE	21.3693	21.5493	21.1892
sp|Q9CRD0|OCAD1_MOUSE	Ociad1	1.14726	1.14726	0.198198	0.108472	0.469263	FALSE	26.6307	26.7298	26.5316
sp|P17426-2|AP2A1_MOUSE	Ap2a1	0.899986	-1.11113	-0.152025	0.108369	0.469263	FALSE	24.5711	24.4951	24.6472
sp|Q9R0H0-2|ACOX1_MOUSE	Acox1	0.863995	-1.15741	-0.210905	0.108408	0.469263	FALSE	27.605	27.4995	27.7104
sp|Q8CJ40-2|CROCC_MOUSE	Crocc	0.834054	-1.19896	-0.261788	0.108213	0.469263	FALSE	25.3084	25.1775	25.4393
sp|Q9Z2Y3-3|HOME1_MOUSE	Homer1	0.837515	-1.19401	-0.255814	0.109041	0.471079	FALSE	23.0617	22.9338	23.1896
tr|Q69ZZ8|Q69ZZ8_MOUSE	Adgrf5	0.832189	-1.20165	-0.265017	0.109116	0.471079	FALSE	22.5882	22.4557	22.7207
sp|P70158|ASM3A_MOUSE	Smpdl3a	1.80495	1.80495	0.851956	0.109882	0.471316	FALSE	22.5864	23.0124	22.1604
tr|Q3TDU5|Q3TDU5_MOUSE	Mfge8	1.40107	1.40107	0.486532	0.109955	0.471316	FALSE	23.8776	24.1208	23.6343
tr|Q8CHR4|Q8CHR4_MOUSE	Vamp2	1.26248	1.26248	0.33626	0.10982	0.471316	FALSE	24.4273	24.5954	24.2591
tr|Q8R3F7|Q8R3F7_MOUSE	Aaas	1.24513	1.24513	0.316297	0.109293	0.471316	FALSE	21.9226	22.0631	21.7468
tr|Q3TR90|Q3TR90_MOUSE	Hdgfl3	1.23188	1.23188	0.300867	0.109613	0.471316	FALSE	24.6244	24.7748	24.474
sp|Q9CQX8|RT36_MOUSE	Mrps36	1.15489	1.15489	0.20775	0.109701	0.471316	FALSE	28.5558	28.6597	28.452
tr|Q14AF6|Q14AF6_MOUSE	Snrpd2	1.12541	1.12541	0.170456	0.109461	0.471316	FALSE	25.7693	25.8545	25.684
tr|Q542G9|Q542G9_MOUSE	Anxa2	1.12194	1.12194	0.165998	0.110271	0.47171	FALSE	29.5985	29.6815	29.5155
sp|Q9D6R2|IDH3A_MOUSE	Idh3a	0.919752	-1.08725	-0.120684	0.110197	0.47171	FALSE	32.264	32.2036	32.3243
sp|Q8BJY1|PSMD5_MOUSE	Psmd5	0.871724	-1.14715	-0.198056	0.110507	0.472238	FALSE	24.0048	23.9057	24.1038
sp|Q9CRC0|VKOR1_MOUSE	Vkorc1	2.04055	2.04055	1.02896	0.110994	0.472913	FALSE	20.3735	20.8308	19.8019
tr|E9Q421|E9Q421_MOUSE	Pigk	1.56716	1.56716	0.648156	0.111002	0.472913	FALSE	21.0595	21.3836	20.7354
sp|P21447|MDR1A_MOUSE	Abcb1a	1.1595	1.1595	0.213497	0.110821	0.472913	FALSE	23.6732	23.7799	23.5664
tr|Q7TMQ8|Q7TMQ8_MOUSE	Trim47	1.88049	1.88049	0.911112	0.112825	0.475941	FALSE	21.8249	22.3374	21.4263
tr|Q3TFP8|Q3TFP8_MOUSE	Pgrmc1	1.57845	1.57845	0.65851	0.112958	0.475941	FALSE	22.7684	23.0506	22.3921
tr|Q544L9|Q544L9_MOUSE	Efnb1	1.47306	1.47306	0.558815	0.112886	0.475941	FALSE	20.846	21.1	20.5412
tr|A7VJ98|A7VJ98_MOUSE	Gmfb	1.15718	1.15718	0.21061	0.11264	0.475941	FALSE	24.8939	24.9992	24.7886
sp|Q811U4|MFN1_MOUSE	Mfn1	1.13401	1.13401	0.181436	0.112664	0.475941	FALSE	25.9721	26.0628	25.8813
tr|G5E850|G5E850_MOUSE	Cyb5a	1.13333	1.13333	0.180574	0.112529	0.475941	FALSE	28.0283	28.1186	27.938
tr|Q8R2S3|Q8R2S3_MOUSE	Nol3	1.13209	1.13209	0.178994	0.112609	0.475941	FALSE	25.0565	25.146	24.967
tr|Q5XK33|Q5XK33_MOUSE	Sdhc	1.10201	1.10201	0.140132	0.112288	0.475941	FALSE	30.6042	30.6743	30.5342
tr|Q3TN93|Q3TN93_MOUSE	Ubqln1	0.890694	-1.12272	-0.166998	0.112377	0.475941	FALSE	23.0131	22.9297	23.0966
tr|A2RS58|A2RS58_MOUSE	Crkl	0.830788	-1.20368	-0.267448	0.11232	0.475941	FALSE	23.4328	23.2991	23.5665
sp|P97930|KTHY_MOUSE	Dtymk	0.800428	-1.24933	-0.321157	0.112801	0.475941	FALSE	24.2777	24.1172	24.4383
tr|Q14AC7|Q14AC7_MOUSE	Arl1	1.09355	1.09355	0.129022	0.113189	0.476019	FALSE	25.8087	25.8732	25.7442
sp|Q3URE1|ACSF3_MOUSE	Acsf3	0.853333	-1.17188	-0.22882	0.113203	0.476019	FALSE	25.023	24.9086	25.1374
sp|Q99NH0-2|ANR17_MOUSE	Ankrd17	1.7964	1.7964	0.84511	0.11352	0.476268	FALSE	23.9276	24.403	23.5579
sp|Q9D289|TPC6B_MOUSE	Trappc6b	1.24282	1.24282	0.313613	0.113689	0.476268	FALSE	23.9589	24.1158	23.8021
sp|Q9JK42|PDK2_MOUSE	Pdk2	0.905688	-1.10413	-0.142915	0.113648	0.476268	FALSE	28.1737	28.1022	28.2451
sp|Q9JL35|HMGN5_MOUSE	Hmgn5	0.599373	-1.66841	-0.738474	0.113715	0.476268	FALSE	20.2161	20.0315	20.77
sp|Q11136|PEPD_MOUSE	Pepd	1.12433	1.12433	0.169072	0.113845	0.476335	FALSE	24.3973	24.4819	24.3128
sp|P35762|CD81_MOUSE	Cd81	1.14593	1.14593	0.196517	0.114542	0.478431	FALSE	27.0555	27.1537	26.9572
sp|Q8VIJ6|SFPQ_MOUSE	Sfpq	1.1162	1.1162	0.158596	0.115028	0.478431	FALSE	26.5542	26.6335	26.4749
tr|Q544B1|Q544B1_MOUSE	Aldh2	0.901602	-1.10914	-0.149437	0.114935	0.478431	FALSE	29.565	29.4903	29.6397
tr|A4FUW1|A4FUW1_MOUSE	Rptor	0.870756	-1.14843	-0.19966	0.114891	0.478431	FALSE	22.5923	22.4925	22.6921
sp|Q9DBB9|CPN2_MOUSE	Cpn2	0.729726	-1.37038	-0.454572	0.114716	0.478431	FALSE	23.9268	23.6875	24.1421
sp|Q8C3W1|CA198_MOUSE	C1orf198	0.700119	-1.42833	-0.514327	0.114864	0.478431	FALSE	21.5814	21.3243	21.8386
sp|Q99M04|LIAS_MOUSE	Lias	1.23415	1.23415	0.303513	0.1154	0.479196	FALSE	23.4845	23.6362	23.3327
sp|Q9JMA1|UBP14_MOUSE	Usp14	0.894765	-1.11761	-0.160418	0.11544	0.479196	FALSE	25.43	25.3498	25.5102
tr|Q8BU72|Q8BU72_MOUSE	Sardh	0.69404	-1.44084	-0.526909	0.11604	0.481211	FALSE	20.6991	20.5075	21.0344
tr|Q3TNY9|Q3TNY9_MOUSE	Bgn	0.772053	-1.29525	-0.373229	0.116296	0.481798	FALSE	24.811	24.6244	24.9976
sp|Q80VQ1|LRRC1_MOUSE	Lrrc1	1.3102	1.3102	0.389792	0.117013	0.481919	FALSE	21.7548	21.9497	21.5599
sp|Q9CZ04|CSN7A_MOUSE	Cops7a	1.20844	1.20844	0.27315	0.116503	0.481919	FALSE	24.9773	25.1139	24.8407
sp|Q9JJZ2|TBA8_MOUSE	Tuba8	0.911904	-1.09661	-0.133045	0.116609	0.481919	FALSE	27.0299	26.9633	27.0964
sp|Q9EQ20|MMSA_MOUSE	Aldh6a1	0.909717	-1.09924	-0.136511	0.116904	0.481919	FALSE	29.7114	29.6432	29.7797
tr|Q8CBE6|Q8CBE6_MOUSE	Dag1	0.792007	-1.26262	-0.336415	0.116819	0.481919	FALSE	26.6291	26.4609	26.7973
tr|Q3TY13|Q3TY13_MOUSE	Dnajb5	0.72568	-1.37802	-0.462595	0.116902	0.481919	FALSE	22.1925	21.9612	22.4238
sp|Q8BMF3|MAON_MOUSE	Me3	0.894155	-1.11837	-0.161403	0.117131	0.481933	FALSE	27.5201	27.4394	27.6008
tr|A0A165ELP6|A0A165ELP6_MOUSE	Bax	0.807669	-1.23813	-0.308163	0.11725	0.48195	FALSE	24.2856	24.0929	24.4011
sp|Q8C6I2|SDHF2_MOUSE	Sdhaf2	1.36701	1.36701	0.451028	0.117838	0.482952	FALSE	23.8647	24.0902	23.6391
tr|G5E881|G5E881_MOUSE	Tamm41	1.13062	1.13062	0.177117	0.117739	0.482952	FALSE	24.0717	24.1603	23.9831
sp|P09411|PGK1_MOUSE	Pgk1	0.895402	-1.11682	-0.159393	0.117707	0.482952	FALSE	31.1272	31.0475	31.2069
tr|Q91YS2|Q91YS2_MOUSE	Rangap1	1.2205	1.2205	0.287471	0.118967	0.483337	FALSE	22.2219	22.3657	22.0782
tr|A0A1L7NR63|A0A1L7NR63_MOUSE	Sorbs1	1.18425	1.18425	0.243973	0.118506	0.483337	FALSE	24.919	25.041	24.7971
sp|Q9R0Y5|KAD1_MOUSE	Ak1	0.908303	-1.10095	-0.138755	0.118909	0.483337	FALSE	31.7025	31.6331	31.7719
sp|Q9DBL7|COASY_MOUSE	Coasy	0.878885	-1.1378	-0.186253	0.118743	0.483337	FALSE	23.6286	23.5355	23.7217
sp|Q9CWZ3-2|RBM8A_MOUSE	Rbm8a	0.862607	-1.15928	-0.213225	0.118645	0.483337	FALSE	24.5154	24.4088	24.622
tr|Q4FJX1|Q4FJX1_MOUSE	Kpna4	0.844533	-1.18409	-0.243774	0.118748	0.483337	FALSE	24.7118	24.5899	24.8337
tr|G5E8N7|G5E8N7_MOUSE	Pnkp	0.816262	-1.2251	-0.292896	0.118953	0.483337	FALSE	22.684	22.5375	22.8304
sp|D3Z7P3|GLSK_MOUSE	Gls	0.790626	-1.26482	-0.338932	0.118843	0.483337	FALSE	24.7948	24.6254	24.9643
tr|Q5M9P1|Q5M9P1_MOUSE	Rpl36a	0.6486	-1.54178	-0.624599	0.118129	0.483337	FALSE	22.9742	22.6454	23.27
sp|Q9CQP0|RM33_MOUSE	Mrpl33	1.45812	1.45812	0.544109	0.119317	0.483361	FALSE	22.6377	22.9097	22.3656
tr|Q3ULF7|Q3ULF7_MOUSE	Actr3	1.11204	1.11204	0.153203	0.119132	0.483361	FALSE	26.251	26.3276	26.1744
sp|Q99LS3|SERB_MOUSE	Psph	0.533243	-1.87532	-0.907136	0.119262	0.483361	FALSE	22.2473	22.1177	23.0248
sp|Q8VE70|PDC10_MOUSE	Pdcd10	1.26093	1.26093	0.334492	0.119532	0.483763	FALSE	23.5752	23.7425	23.408
sp|Q80ZJ1|RAP2A_MOUSE	Rap2a	1.2901	1.2901	0.367479	0.119992	0.483959	FALSE	21.3331	21.5168	21.1493
sp|Q60770|STXB3_MOUSE	Stxbp3	1.17779	1.17779	0.236087	0.119711	0.483959	FALSE	22.5479	22.666	22.4299
tr|D6RIN6|D6RIN6_MOUSE	Reps1	0.876596	-1.14078	-0.190015	0.120009	0.483959	FALSE	21.4427	21.3477	21.5378
tr|Q3TST0|Q3TST0_MOUSE	Pnpt1	0.865463	-1.15545	-0.208457	0.12004	0.483959	FALSE	25.4959	25.3917	25.6001
tr|Q8CFQ9|Q8CFQ9_MOUSE	Fus	1.12496	1.12496	0.169875	0.120328	0.484234	FALSE	25.3261	25.411	25.2411
sp|Q8BU30|SYIC_MOUSE	Iars1	0.903008	-1.10741	-0.147189	0.120569	0.484234	FALSE	25.113	25.0394	25.1866
tr|Q3THI5|Q3THI5_MOUSE	Psmc3	0.881158	-1.13487	-0.182527	0.120431	0.484234	FALSE	25.8217	25.7305	25.913
sp|Q61249|IGBP1_MOUSE	Igbp1	0.668281	-1.49638	-0.581473	0.120499	0.484234	FALSE	21.6834	21.3927	21.9742
sp|O08580|ERR1_MOUSE	Esrra	1.20675	1.20675	0.271126	0.120824	0.484794	FALSE	21.673	21.8085	21.5374
tr|Q7TPT3|Q7TPT3_MOUSE	Exoc7	1.19912	1.19912	0.261978	0.120965	0.484898	FALSE	22.2974	22.4284	22.1664
tr|E9Q9V9|E9Q9V9_MOUSE	Rxrg	1.34169	1.34169	0.424048	0.121265	0.485639	FALSE	21.236	21.448	21.024
tr|Q8C0F4|Q8C0F4_MOUSE		2.15687	2.15687	1.10894	0.121933	0.485851	FALSE	22.0239	22.5784	21.4695
sp|P30999-2|CTND1_MOUSE	Ctnnd1	1.33137	1.33137	0.412915	0.122687	0.485851	FALSE	24.6013	24.8078	24.3949
tr|A0A075DCV7|A0A075DCV7_MOUSE	COX1	1.30637	1.30637	0.385568	0.122169	0.485851	FALSE	27.8035	27.9963	27.6107
tr|A0A0J9YTR7|A0A0J9YTR7_MOUSE	Pf4	1.22624	1.22624	0.294244	0.121858	0.485851	FALSE	23.8938	24.0332	23.7389
sp|Q64511|TOP2B_MOUSE	Top2b	1.19128	1.19128	0.252514	0.122705	0.485851	FALSE	24.0659	24.1921	23.9396
sp|Q6PDG5-2|SMRC2_MOUSE	Smarcc2	1.17704	1.17704	0.235161	0.12167	0.485851	FALSE	22.8302	22.9478	22.7126
tr|Q543N3|Q543N3_MOUSE	Lasp1	1.09876	1.09876	0.13588	0.122522	0.485851	FALSE	26.4756	26.5435	26.4077
tr|G3UZI2|G3UZI2_MOUSE	Syncrip	1.09313	1.09313	0.128463	0.122552	0.485851	FALSE	25.7009	25.7652	25.6367
tr|Q8BJA6|Q8BJA6_MOUSE	Camk1	0.890721	-1.12269	-0.166954	0.122043	0.485851	FALSE	24.0512	23.9677	24.1347
sp|Q02819|NUCB1_MOUSE	Nucb1	0.859487	-1.16348	-0.218452	0.122487	0.485851	FALSE	23.4766	23.3674	23.5858
tr|E9PUR2|E9PUR2_MOUSE	Myo18a	0.775658	-1.28923	-0.366507	0.122423	0.485851	FALSE	21.8145	21.6409	22.0074
sp|Q8VD75|HIP1_MOUSE	Hip1	0.681619	-1.4671	-0.552963	0.122268	0.485851	FALSE	22.6429	22.3664	22.9194
sp|P82349|SGCB_MOUSE	Sgcb	0.848245	-1.1789	-0.237447	0.123031	0.486228	FALSE	26.3913	26.2725	26.51
tr|Q9DBU8|Q9DBU8_MOUSE	Ap3m1	0.686014	-1.4577	-0.543689	0.123014	0.486228	FALSE	22.135	21.8451	22.3888
sp|Q3TCJ1|ABRX2_MOUSE	Abraxas2	1.4082	1.4082	0.493857	0.124414	0.488568	FALSE	22.0598	22.3068	21.8129
sp|Q9Z0W3|NU160_MOUSE	Nup160	1.17929	1.17929	0.237917	0.124437	0.488568	FALSE	21.6675	21.7865	21.5485
sp|P11031|TCP4_MOUSE	Sub1	1.17091	1.17091	0.227634	0.124038	0.488568	FALSE	25.1679	25.2817	25.0541
sp|Q8CHP8|PGP_MOUSE	Pgp	1.14176	1.14176	0.19126	0.124338	0.488568	FALSE	25.9742	26.0698	25.8786
sp|Q9CPU4|MGST3_MOUSE	Mgst3	1.08597	1.08597	0.118984	0.124075	0.488568	FALSE	29.9233	29.9828	29.8638
tr|A0A338P786|A0A338P786_MOUSE	Ube2l3	0.904983	-1.10499	-0.144038	0.12409	0.488568	FALSE	27.6712	27.5992	27.7432
sp|Q9D783|KLH40_MOUSE	Klhl40	0.82714	-1.20899	-0.273797	0.124387	0.488568	FALSE	23.1376	23.0007	23.2745
sp|P83940|ELOC_MOUSE	Eloc	0.895579	-1.1166	-0.159107	0.124664	0.489004	FALSE	26.2286	26.149	26.3081
tr|Q3USR8|Q3USR8_MOUSE	Ctcf	1.45668	1.45668	0.542684	0.12485	0.489239	FALSE	21.0747	21.3461	20.8034
tr|F6XVP7|F6XVP7_MOUSE	Rnf31	1.30292	1.30292	0.381746	0.125166	0.489239	FALSE	21.2751	21.4872	21.1055
tr|G5E8R3|G5E8R3_MOUSE	Pcx	0.917995	-1.08933	-0.123441	0.12537	0.489239	FALSE	26.9384	26.8766	27.0001
tr|Q3UD67|Q3UD67_MOUSE	Aars	0.893328	-1.11941	-0.162737	0.125248	0.489239	FALSE	24.5822	24.5008	24.6636
tr|Q5RJV4|Q5RJV4_MOUSE	Pgm1	0.886641	-1.12785	-0.173578	0.125422	0.489239	FALSE	29.6571	29.5703	29.7439
sp|E9PYK3|PARP4_MOUSE	Parp4	0.652951	-1.53151	-0.614953	0.125392	0.489239	FALSE	21.2979	21.0085	21.6235
tr|Q58E38|Q58E38_MOUSE	Sphk2	1.30417	1.30417	0.383127	0.125952	0.490851	FALSE	21.4847	21.6662	21.2831
sp|O08532|CA2D1_MOUSE	Cacna2d1	0.855686	-1.16865	-0.224847	0.126761	0.493545	FALSE	25.8336	25.7212	25.9461
tr|Q8R2L0|Q8R2L0_MOUSE	Cox6a2	1.15757	1.15757	0.211099	0.127186	0.494311	FALSE	29.4328	29.5384	29.3273
tr|Q99L69|Q99L69_MOUSE	Bckdha	1.09595	1.09595	0.132182	0.127193	0.494311	FALSE	27.948	28.0141	27.8819
tr|A0A0R4J0P1|A0A0R4J0P1_MOUSE	Acad8	1.08855	1.08855	0.12241	0.127523	0.495136	FALSE	27.3898	27.451	27.3286
tr|Q91VA7|Q91VA7_MOUSE	Idh3b	0.917276	-1.09018	-0.124572	0.127958	0.496367	FALSE	30.9549	30.8926	31.0172
sp|Q8CCJ3|UFL1_MOUSE	Ufl1	1.23007	1.23007	0.298737	0.128405	0.496605	FALSE	22.5528	22.7022	22.4035
sp|Q9QZD8|DIC_MOUSE	Slc25a10	1.20799	1.20799	0.272613	0.128295	0.496605	FALSE	22.6011	22.7374	22.4648
sp|Q9CWD8|NUBPL_MOUSE	Nubpl	1.13343	1.13343	0.180689	0.128491	0.496605	FALSE	25.4147	25.505	25.3243
tr|Q3U9N0|Q3U9N0_MOUSE	Slc12a4	0.835388	-1.19705	-0.259482	0.128418	0.496605	FALSE	22.6802	22.5505	22.81
sp|Q91YW3|DNJC3_MOUSE	Dnajc3	1.24211	1.24211	0.312788	0.12907	0.497471	FALSE	22.5756	22.732	22.4192
sp|Q99N96|RM01_MOUSE	Mrpl1	1.08324	1.08324	0.115356	0.128919	0.497471	FALSE	25.4553	25.5129	25.3976
sp|Q9CZ42|NNRD_MOUSE	Naxd	0.907097	-1.10242	-0.140671	0.129012	0.497471	FALSE	26.4525	26.3822	26.5228
sp|Q9Z239|PLM_MOUSE	Fxyd1	1.24712	1.24712	0.318599	0.129278	0.497685	FALSE	28.1212	28.2805	27.9619
sp|P70704-3|AT8A1_MOUSE	Atp8a1	1.19705	1.19705	0.259479	0.129486	0.497685	FALSE	22.1962	22.326	22.0665
sp|Q8K2I1|FNTB_MOUSE	Fntb	0.808428	-1.23697	-0.306809	0.129564	0.497685	FALSE	21.625	21.4598	21.7666
tr|Q571K9|Q571K9_MOUSE	Plcb3	0.565844	-1.76727	-0.821523	0.129599	0.497685	FALSE	20.7132	20.3709	21.1924
tr|Q3UF10|Q3UF10_MOUSE	Ogfr	0.795207	-1.25753	-0.330598	0.129729	0.497727	FALSE	22.697	22.5317	22.8623
tr|E9Q179|E9Q179_MOUSE	Grsf1	0.881659	-1.13423	-0.181707	0.129996	0.498299	FALSE	24.5258	24.435	24.6167
sp|P51125-3|ICAL_MOUSE	Cast	0.886729	-1.12774	-0.173435	0.130246	0.498802	FALSE	24.4846	24.3978	24.5713
sp|Q8BGV0|SYNM_MOUSE	Nars2	0.641438	-1.559	-0.640617	0.130486	0.499268	FALSE	21.8845	21.5642	22.2048
tr|Q921R1|Q921R1_MOUSE	Entpd2	1.38902	1.38902	0.474065	0.132027	0.502873	FALSE	23.0777	23.3148	22.8407
sp|Q8BTV2-2|CPSF7_MOUSE	Cpsf7	1.27468	1.27468	0.350139	0.13199	0.502873	FALSE	21.2865	21.4966	21.1465
sp|Q9ES46|PARVB_MOUSE	Parvb	1.1102	1.1102	0.150818	0.131602	0.502873	FALSE	26.4296	26.505	26.3542
sp|P52480-2|KPYM_MOUSE	Pkm	0.915086	-1.09279	-0.128021	0.131842	0.502873	FALSE	31.303	31.239	31.367
sp|Q9D328|NACHO_MOUSE	Tmem35a	0.720934	-1.38709	-0.47206	0.131945	0.502873	FALSE	21.9327	21.5787	22.0507
sp|P23953|EST1C_MOUSE	Ces1c	1.15179	1.15179	0.203877	0.132949	0.505929	FALSE	27.3516	27.4536	27.2497
sp|Q9DBJ3|BI2L1_MOUSE	Baiap2l1	1.64633	1.64633	0.719254	0.133414	0.507239	FALSE	20.7541	21.0623	20.3431
sp|Q8C9H6-3|STRP2_MOUSE	Strip2	2.14883	2.14883	1.10355	0.134606	0.507271	FALSE	22.8707	23.4225	22.3189
tr|Q35035|Q35035_MOUSE		2.04579	2.04579	1.03266	0.13424	0.507271	FALSE	23.1392	23.6555	22.6228
tr|Q8C7F9|Q8C7F9_MOUSE	Tm9sf2	1.29778	1.29778	0.376047	0.135232	0.507271	FALSE	23.4115	23.5996	23.2235
sp|Q8CI32|BAG5_MOUSE	Bag5	1.19012	1.19012	0.251104	0.134856	0.507271	FALSE	21.7942	21.9197	21.6686
sp|Q9QYS9-8|QKI_MOUSE	Qki	1.1763	1.1763	0.23426	0.134115	0.507271	FALSE	23.9412	24.0584	23.8241
sp|P24369|PPIB_MOUSE	Ppib	1.09854	1.09854	0.135587	0.133973	0.507271	FALSE	27.9758	28.0436	27.908
sp|Q8VE22|RT23_MOUSE	Mrps23	0.930604	-1.07457	-0.103761	0.134853	0.507271	FALSE	25.7267	25.6748	25.7786
sp|Q9Z1Z0|USO1_MOUSE	Uso1	0.91724	-1.09023	-0.124629	0.134626	0.507271	FALSE	24.5473	24.485	24.6096
sp|Q8BKZ9|ODPX_MOUSE	Pdhx	0.905499	-1.10436	-0.143215	0.13406	0.507271	FALSE	28.7996	28.728	28.8712
sp|Q9CQ00|DMAC1_MOUSE	Dmac1	0.883191	-1.13226	-0.179202	0.135214	0.507271	FALSE	25.1219	25.0323	25.2115
sp|Q05BC3-2|EMAL1_MOUSE	Eml1	0.883001	-1.1325	-0.179512	0.134926	0.507271	FALSE	25.0494	24.9596	25.1391
tr|J3QNY6|J3QNY6_MOUSE	Abcb11	0.804417	-1.24314	-0.313984	0.13385	0.507271	FALSE	22.5773	22.4307	22.7447
sp|Q8R3Q0|SARAF_MOUSE	Saraf	0.786482	-1.27148	-0.346514	0.133964	0.507271	FALSE	21.9933	21.8393	22.1858
tr|Q8R1P3|Q8R1P3_MOUSE	Gpm6a	0.331308	-3.01834	-1.59376	0.135176	0.507271	FALSE	22.4202	21.3577	22.9515
tr|Q4FK37|Q4FK37_MOUSE	Ptp4a3	0.230975	-4.32948	-2.11419	0.134804	0.507271	FALSE	23.2878	22.7593	24.8735
tr|Q8BRU5|Q8BRU5_MOUSE	Ddx50	1.89628	1.89628	0.92317	0.135854	0.507931	FALSE	20.07	20.5073	19.5841
tr|Q7TPG9|Q7TPG9_MOUSE	Fgf2	1.32203	1.32203	0.402756	0.135738	0.507931	FALSE	21.9249	22.1144	21.7117
sp|O88492|PLIN4_MOUSE	Plin4	0.898218	-1.11332	-0.154863	0.135891	0.507931	FALSE	28.4285	28.3511	28.5059
sp|Q8BSL7|ARF2_MOUSE	Arf2	0.81378	-1.22883	-0.29729	0.135659	0.507931	FALSE	22.4411	22.2924	22.5897
tr|Q8R2K3|Q8R2K3_MOUSE	Ssbp1	1.10501	1.10501	0.144064	0.136401	0.509383	FALSE	27.2043	27.2764	27.1323
sp|Q8R3V5-1|SHLB2_MOUSE	Sh3glb2	1.12265	1.12265	0.166905	0.136602	0.509549	FALSE	23.9562	24.0397	23.8728
sp|Q99KP3|CRYL1_MOUSE	Cryl1	0.721917	-1.3852	-0.470095	0.136688	0.509549	FALSE	23.5625	23.3274	23.7975
sp|Q641P0-2|ARP3B_MOUSE	Actr3b	2.06068	2.06068	1.04312	0.137467	0.510191	FALSE	21.5133	22.2087	21.1656
tr|Q6GQU1|Q6GQU1_MOUSE	Hk1	1.0783	1.0783	0.108761	0.137356	0.510191	FALSE	28.7079	28.7623	28.6536
sp|Q60692|PSB6_MOUSE	Psmb6	0.911295	-1.09734	-0.134011	0.137137	0.510191	FALSE	27.0819	27.0148	27.1489
tr|Q564E8|Q564E8_MOUSE	Rpl4	0.844176	-1.18459	-0.244385	0.137134	0.510191	FALSE	26.8108	26.6886	26.933
sp|Q5H8C4-2|VP13A_MOUSE	Vps13a	0.834216	-1.19873	-0.261507	0.137313	0.510191	FALSE	22.9719	22.8412	23.1027
sp|Q9WVL0|MAAI_MOUSE	Gstz1	0.881429	-1.13452	-0.182084	0.137653	0.510432	FALSE	27.0949	27.0039	27.186
tr|B9EHJ3|B9EHJ3_MOUSE	Tjp1	1.12457	1.12457	0.169371	0.137862	0.510759	FALSE	24.6838	24.7685	24.5991
sp|Q08189|TGM3_MOUSE	Tgm3	1.93283	1.93283	0.950718	0.138729	0.51225	FALSE	23.4571	23.9918	23.0411
tr|Q3TZJ5|Q3TZJ5_MOUSE	Fer	1.45825	1.45825	0.544238	0.139214	0.51225	FALSE	21.2233	21.4954	20.9512
sp|Q91V01|MBOA5_MOUSE	Lpcat3	1.36202	1.36202	0.445752	0.138697	0.51225	FALSE	23.0576	23.2805	22.8347
tr|B2FDF6|B2FDF6_MOUSE	Snap47	1.28495	1.28495	0.361708	0.138681	0.51225	FALSE	20.9256	21.0703	20.7086
sp|Q9CRA5|GOLP3_MOUSE	Golph3	1.25507	1.25507	0.327766	0.13888	0.51225	FALSE	22.767	22.9308	22.6031
sp|Q9D6K8|FUND2_MOUSE	Fundc2	1.11031	1.11031	0.150958	0.138882	0.51225	FALSE	27.743	27.8184	27.6675
sp|P28271|ACOC_MOUSE	Aco1	0.921251	-1.08548	-0.118334	0.139166	0.51225	FALSE	26.63	26.5708	26.6892
sp|Q9CQF6|ADPPT_MOUSE	Aasdhppt	0.73432	-1.3618	-0.44552	0.139239	0.51225	FALSE	20.3815	20.1736	20.6191
sp|Q80V42|CBPM_MOUSE	Cpm	1.27775	1.27775	0.353601	0.139668	0.512483	FALSE	21.7739	21.9668	21.6132
sp|Q6PDM2|SRSF1_MOUSE	Srsf1	1.15818	1.15818	0.211863	0.139453	0.512483	FALSE	25.0886	25.1945	24.9827
tr|Q8K239|Q8K239_MOUSE	Tsfm	0.910256	-1.09859	-0.135656	0.139608	0.512483	FALSE	27.542	27.4742	27.6099
sp|Q60675|LAMA2_MOUSE	Lama2	1.10736	1.10736	0.14713	0.139857	0.512642	FALSE	29.1917	29.2652	29.1181
sp|Q8BK30|NDUV3_MOUSE	Ndufv3	0.805072	-1.24212	-0.31281	0.139956	0.512642	FALSE	29.1466	28.9902	29.303
tr|Q3U0D7|Q3U0D7_MOUSE	Arf6	1.14914	1.14914	0.200549	0.140145	0.512855	FALSE	24.9958	25.0961	24.8956
sp|Q9CR09|UFC1_MOUSE	Ufc1	0.893749	-1.11888	-0.162058	0.140258	0.512855	FALSE	24.9022	24.8212	24.9832
tr|Q5SVI8|Q5SVI8_MOUSE	Myl7	5.47244	5.47244	2.45218	0.142372	0.51642	FALSE	25.6388	26.5145	24.0624
sp|Q80UY2-2|KCMF1_MOUSE	Kcmf1	2.50848	2.50848	1.32681	0.142488	0.51642	FALSE	21.0178	21.4158	20.089
sp|Q9WV34|MPP2_MOUSE	Mpp2	1.6954	1.6954	0.761627	0.142205	0.51642	FALSE	21.7047	22.0855	21.3239
tr|Q3TX57|Q3TX57_MOUSE	Col1a2	1.60112	1.60112	0.679079	0.143231	0.51642	FALSE	25.8154	26.1549	25.4759
sp|Q9D1H9|MFAP4_MOUSE	Mfap4	1.42465	1.42465	0.510604	0.144303	0.51642	FALSE	25.7209	25.9762	25.4656
sp|Q8C6K9|CO6A6_MOUSE	Col6a6	1.37651	1.37651	0.461014	0.144045	0.51642	FALSE	24.1234	24.3539	23.8929
sp|G5E897|PLGT3_MOUSE	Poglut3	1.33977	1.33977	0.421981	0.143466	0.51642	FALSE	21.7953	21.9939	21.5719
tr|D3Z456|D3Z456_MOUSE	Mrpl3	1.29126	1.29126	0.368779	0.144301	0.51642	FALSE	23.9723	24.1567	23.7879
tr|Q3UY00|Q3UY00_MOUSE	S100b	1.27765	1.27765	0.353497	0.143014	0.51642	FALSE	21.9453	22.0867	21.7332
sp|Q9JLI8|SART3_MOUSE	Sart3	1.21839	1.21839	0.284976	0.141472	0.51642	FALSE	22.2726	22.4151	22.1301
sp|Q6P8I6|COX11_MOUSE	Cox11	1.17838	1.17838	0.236799	0.143768	0.51642	FALSE	23.7482	23.8666	23.6298
sp|Q9DCZ4-2|MIC26_MOUSE	Apoo	1.12701	1.12701	0.172504	0.142118	0.51642	FALSE	29.4534	29.5397	29.3672
sp|Q9CVB6|ARPC2_MOUSE	Arpc2	1.08575	1.08575	0.118689	0.141907	0.51642	FALSE	26.8798	26.9392	26.8205
sp|Q9CY58-2|PAIRB_MOUSE	Serbp1	1.08371	1.08371	0.115973	0.143939	0.51642	FALSE	25.93	25.988	25.872
tr|Q3UCH0|Q3UCH0_MOUSE	Rpl6	1.07011	1.07011	0.0977653	0.144025	0.51642	FALSE	27.6055	27.6544	27.5566
tr|Q3TDN8|Q3TDN8_MOUSE	Bphl	0.897552	-1.11414	-0.155932	0.144133	0.51642	FALSE	27.3118	27.2339	27.3898
sp|P60670|NPL4_MOUSE	Nploc4	0.880343	-1.13592	-0.183863	0.143149	0.51642	FALSE	24.4388	24.3468	24.5307
tr|Q3TH64|Q3TH64_MOUSE	Cyb5b	0.875562	-1.14212	-0.191719	0.142937	0.51642	FALSE	27.4255	27.3297	27.5214
sp|P49442|INPP_MOUSE	Inpp1	0.864101	-1.15727	-0.210727	0.142293	0.51642	FALSE	23.9064	23.801	24.0118
tr|Q3U944|Q3U944_MOUSE	Lman1	0.821947	-1.21662	-0.282883	0.143447	0.51642	FALSE	24.5243	24.3829	24.6657
tr|G3X8Y1|G3X8Y1_MOUSE	Trim55	0.819911	-1.21964	-0.28646	0.144152	0.51642	FALSE	25.2735	25.1302	25.4167
tr|A5D6P3|A5D6P3_MOUSE	Abcc1	0.811637	-1.23208	-0.301093	0.143937	0.51642	FALSE	22.7722	22.6216	22.9227
sp|Q8R5A0|SMYD2_MOUSE	Smyd2	0.748515	-1.33598	-0.417896	0.141906	0.51642	FALSE	23.1408	22.9319	23.3498
sp|P70318|TIAR_MOUSE	Tial1	0.727773	-1.37406	-0.458441	0.142325	0.51642	FALSE	22.3571	22.1158	22.5743
tr|A2A547|A2A547_MOUSE	Rpl19	0.7061	-1.41623	-0.502056	0.14257	0.51642	FALSE	25.7529	25.5019	26.0039
tr|Q3UDK5|Q3UDK5_MOUSE	Cox7a2l	1.19725	1.19725	0.259725	0.144715	0.517015	FALSE	25.4726	25.6024	25.3427
sp|P61961|UFM1_MOUSE	Ufm1	1.19684	1.19684	0.259227	0.144711	0.517015	FALSE	24.5104	24.64	24.3808
sp|P57759|ERP29_MOUSE	Erp29	1.12385	1.12385	0.168447	0.144967	0.517137	FALSE	24.8245	24.9087	24.7403
tr|Q3US82|Q3US82_MOUSE	C1qb	0.838219	-1.19301	-0.254601	0.144995	0.517137	FALSE	22.2123	22.085	22.3396
sp|Q7TSQ8|PDPR_MOUSE	Pdpr	0.907997	-1.10132	-0.13924	0.145306	0.517805	FALSE	25.3917	25.322	25.4613
tr|Q8C1Y3|Q8C1Y3_MOUSE	H1f0	1.11005	1.11005	0.150626	0.145723	0.518413	FALSE	29.3214	29.3967	29.246
tr|Q9CVT6|Q9CVT6_MOUSE	Timm21	1.10879	1.10879	0.148982	0.145616	0.518413	FALSE	26.1204	26.1949	26.0459
tr|A2A841|A2A841_MOUSE	Epb41	1.1461	1.1461	0.196737	0.146056	0.518891	FALSE	24.779	24.8774	24.6806
sp|Q64433|CH10_MOUSE	Hspe1	0.884841	-1.13015	-0.17651	0.146104	0.518891	FALSE	30.6781	30.5899	30.7664
tr|Q3U9D6|Q3U9D6_MOUSE	Exoc6	1.22404	1.22404	0.291649	0.146322	0.519228	FALSE	20.7908	20.928	20.6364
sp|Q8VCM5|MUL1_MOUSE	Mul1	1.18909	1.18909	0.249862	0.146892	0.52037	FALSE	23.4394	23.5644	23.3145
sp|Q9ER00|STX12_MOUSE	Stx12	1.13731	1.13731	0.185622	0.146889	0.52037	FALSE	24.8682	24.961	24.7754
tr|Q5BLK0|Q5BLK0_MOUSE	Rpl12	1.07488	1.07488	0.104178	0.147554	0.522278	FALSE	28.0535	28.1056	28.0014
sp|Q9BCZ4|SELS_MOUSE	Selenos	1.37287	1.37287	0.457194	0.147772	0.522609	FALSE	22.2254	22.3397	21.8825
sp|Q7TQI3|OTUB1_MOUSE	Otub1	0.903358	-1.10698	-0.146631	0.148044	0.522691	FALSE	26.849	26.7757	26.9223
tr|Q3TKP3|Q3TKP3_MOUSE	Atxn10	0.871962	-1.14684	-0.197663	0.148004	0.522691	FALSE	23.1525	23.0537	23.2513
sp|Q91YN9|BAG2_MOUSE	Bag2	1.11413	1.11413	0.155914	0.148333	0.522984	FALSE	25.4372	25.5152	25.3592
sp|P48962|ADT1_MOUSE	Slc25a4	0.933815	-1.07088	-0.098792	0.148526	0.522984	FALSE	35.2345	35.1851	35.2838
tr|Q58E49|Q58E49_MOUSE	Hdac1	0.809659	-1.23509	-0.304614	0.148749	0.522984	FALSE	21.7666	21.6143	21.919
tr|Q6A0A1|Q6A0A1_MOUSE	mKIAA0224	0.790058	-1.26573	-0.339969	0.148695	0.522984	FALSE	20.6581	20.5306	20.8706
sp|P40240|CD9_MOUSE	Cd9	0.390954	-2.55784	-1.35493	0.148671	0.522984	FALSE	23.8746	23.2939	24.6488
sp|Q8BIW1|PRUN1_MOUSE	Prune1	0.883413	-1.13197	-0.178841	0.149199	0.524127	FALSE	24.3298	24.2404	24.4192
sp|Q8CI78|RMND1_MOUSE	Rmnd1	1.55365	1.55365	0.635662	0.149528	0.524847	FALSE	23.8352	24.153	23.5174
tr|Q3U6F6|Q3U6F6_MOUSE	Sars	0.89931	-1.11196	-0.153109	0.149674	0.524919	FALSE	24.5988	24.5223	24.6754
tr|Q5M9L1|Q5M9L1_MOUSE	Rpl36	1.1901	1.1901	0.251088	0.150568	0.527615	FALSE	25.0275	25.153	24.902
sp|Q8BH86|GLUCM_MOUSE	Dglucy	0.894691	-1.1177	-0.160538	0.150705	0.527656	FALSE	26.5778	26.4975	26.6581
sp|Q3UZA1-2|CPZIP_MOUSE	Rcsd1	1.61251	1.61251	0.689304	0.15171	0.528254	FALSE	21.3163	21.7988	21.1095
sp|Q9QZZ6|DERM_MOUSE	Dpt	1.4986	1.4986	0.583616	0.151332	0.528254	FALSE	26.3225	26.6144	26.0307
sp|Q91VW5|GOGA4_MOUSE	Golga4	1.37013	1.37013	0.454309	0.151465	0.528254	FALSE	22.5905	22.8177	22.3634
sp|Q9Z2A9|GGT5_MOUSE	Ggt5	1.22922	1.22922	0.297742	0.151316	0.528254	FALSE	21.3	21.441	21.1433
tr|B9EKS7|B9EKS7_MOUSE	Pgs1	1.22766	1.22766	0.295914	0.151879	0.528254	FALSE	21.4284	21.5665	21.2706
tr|Q8CC47|Q8CC47_MOUSE	Galns	1.13091	1.13091	0.17749	0.151918	0.528254	FALSE	21.2504	21.3391	21.1616
sp|P99029-2|PRDX5_MOUSE	Prdx5	0.895411	-1.11681	-0.159377	0.15118	0.528254	FALSE	31.5901	31.5104	31.6698
tr|A0A0J9YUS5|A0A0J9YUS5_MOUSE	Eif4g1	0.870057	-1.14935	-0.200819	0.152007	0.528254	FALSE	25.1323	25.0318	25.2327
tr|A0A1D5RLY6|A0A1D5RLY6_MOUSE	Map1s	0.817871	-1.22269	-0.290055	0.151564	0.528254	FALSE	21.9196	21.7746	22.0646
sp|E9Q236|MRP4_MOUSE	Abcc4	1.90184	1.90184	0.927393	0.15272	0.528984	FALSE	22.0035	22.4672	21.5398
sp|P12787|COX5A_MOUSE	Cox5a	1.0952	1.0952	0.131199	0.152635	0.528984	FALSE	33.1727	33.2383	33.1071
sp|Q8VBT1|TXLNB_MOUSE	Txlnb	0.868096	-1.15195	-0.204073	0.152547	0.528984	FALSE	25.4786	25.3766	25.5807
tr|A0A494B9Y3|A0A494B9Y3_MOUSE	Yif1a	0.76024	-1.31537	-0.395474	0.152463	0.528984	FALSE	22.8204	22.6227	23.0181
tr|Q3TMB8|Q3TMB8_MOUSE	Adsl	0.91444	-1.09357	-0.129039	0.153143	0.529887	FALSE	27.0424	26.9779	27.107
sp|Q9ERK4|XPO2_MOUSE	Cse1l	0.5263	-1.90006	-0.926044	0.153232	0.529887	FALSE	25.8707	25.4077	26.3337
sp|Q8CIF4|BTD_MOUSE	Btd	0.785605	-1.27291	-0.348125	0.153471	0.530277	FALSE	21.7442	21.595	21.9431
tr|V9GXI7|V9GXI7_MOUSE	Mrpl20	1.17294	1.17294	0.23013	0.154012	0.531387	FALSE	23.9437	24.0588	23.8286
tr|Q58EV5|Q58EV5_MOUSE	Hmgb1	1.13807	1.13807	0.186592	0.154045	0.531387	FALSE	28.7535	28.8468	28.6602
sp|Q3UE37|UBE2Z_MOUSE	Ube2z	0.817817	-1.22277	-0.29015	0.154435	0.53186	FALSE	22.0502	21.9052	22.1953
sp|P46062|SIPA1_MOUSE	Sipa1	0.445757	-2.24338	-1.16567	0.154409	0.53186	FALSE	20.1727	19.5369	20.7026
tr|B2RQS1|B2RQS1_MOUSE	Strn3	1.20531	1.20531	0.269406	0.154838	0.532254	FALSE	24.517	24.6517	24.3823
tr|Q3U2G9|Q3U2G9_MOUSE	Nagk	1.11623	1.11623	0.158637	0.155117	0.532254	FALSE	24.5816	24.6609	24.5022
tr|A0A498WGK2|A0A498WGK2_MOUSE	Nars	0.877202	-1.13999	-0.189019	0.154992	0.532254	FALSE	23.8696	23.775	23.9641
sp|Q8C0M9|ASGL1_MOUSE	Asrgl1	0.869532	-1.15004	-0.201688	0.155152	0.532254	FALSE	26.059	25.9582	26.1598
sp|Q7TSE6-2|ST38L_MOUSE	Stk38l	0.797627	-1.25372	-0.326214	0.155183	0.532254	FALSE	22.3826	22.2195	22.5457
sp|Q9JJG6|TMM47_MOUSE	Tmem47	1.7912	1.7912	0.84093	0.156228	0.533346	FALSE	21.7953	22.2758	21.4349
sp|P97760|RPB3_MOUSE	Polr2c	1.55393	1.55393	0.635922	0.155857	0.533346	FALSE	21.6623	21.9167	21.2807
tr|Q545I9|Q545I9_MOUSE	S100a6	1.17928	1.17928	0.237906	0.156254	0.533346	FALSE	27.3162	27.4351	27.1972
tr|Q14AQ2|Q14AQ2_MOUSE	Rilp	1.16928	1.16928	0.225619	0.156262	0.533346	FALSE	23.505	23.6178	23.3922
sp|P68181-2|KAPCB_MOUSE	Prkacb	1.12241	1.12241	0.166593	0.156121	0.533346	FALSE	24.3528	24.4361	24.2695
tr|Q5FWB7|Q5FWB7_MOUSE	Aldoa	0.929853	-1.07544	-0.104926	0.156183	0.533346	FALSE	32.631	32.5786	32.6835
sp|P68369|TBA1A_MOUSE	Tuba1a	1.10582	1.10582	0.14512	0.156687	0.534363	FALSE	27.1854	27.2579	27.1128
tr|A0A494BBF6|A0A494BBF6_MOUSE	Stub1	1.53326	1.53326	0.616603	0.157994	0.534451	FALSE	23.2182	23.5265	22.9099
sp|Q9D142|NUD14_MOUSE	Nudt14	1.27336	1.27336	0.348639	0.157297	0.534451	FALSE	21.8524	21.996	21.6473
tr|A0A2I3BRL8|A0A2I3BRL8_MOUSE	Gm7324	1.1367	1.1367	0.184855	0.158457	0.534451	FALSE	24.7713	24.8637	24.6789
sp|Q8BZA9|TIGAR_MOUSE	Tigar	1.10508	1.10508	0.144157	0.158269	0.534451	FALSE	25.3885	25.4606	25.3164
sp|P56391|CX6B1_MOUSE	Cox6b1	1.08992	1.08992	0.124228	0.157381	0.534451	FALSE	30.9616	31.0237	30.8995
sp|Q9R069|BCAM_MOUSE	Bcam	1.08471	1.08471	0.117311	0.158647	0.534451	FALSE	26.17	26.2286	26.1113
tr|Q5EBJ0|Q5EBJ0_MOUSE	Fabp3	0.914967	-1.09294	-0.128209	0.158817	0.534451	FALSE	34.3281	34.264	34.3922
tr|D3YYE1|D3YYE1_MOUSE	Anp32a	0.913852	-1.09427	-0.129968	0.158292	0.534451	FALSE	26.6211	26.5561	26.6861
sp|Q922Q1|MARC2_MOUSE	Mtarc2	0.898616	-1.11282	-0.154223	0.157736	0.534451	FALSE	25.7792	25.7021	25.8563
sp|P82350|SGCA_MOUSE	Sgca	0.892104	-1.12095	-0.164717	0.156988	0.534451	FALSE	27.1392	27.0568	27.2215
tr|B2RSR7|B2RSR7_MOUSE	Gpd1l	0.885656	-1.12911	-0.175182	0.158911	0.534451	FALSE	26.6476	26.5601	26.7352
tr|Q8R436|Q8R436_MOUSE		0.879203	-1.13739	-0.185731	0.158982	0.534451	FALSE	24.0994	24.0066	24.1923
tr|A2RRJ4|A2RRJ4_MOUSE	Xpo5	0.876019	-1.14153	-0.190965	0.159001	0.534451	FALSE	22.5191	22.4236	22.6145
sp|Q9D0J4|ARL2_MOUSE	Arl2	0.837987	-1.19334	-0.255	0.158761	0.534451	FALSE	23.6214	23.4939	23.7489
tr|D3YYN7|D3YYN7_MOUSE	Atp1a2	0.818413	-1.22188	-0.289099	0.157341	0.534451	FALSE	26.7177	26.5732	26.8623
sp|P13541|MYH3_MOUSE	Myh3	0.747071	-1.33856	-0.420683	0.157434	0.534451	FALSE	33.9624	33.752	34.1727
sp|Q8BFY6|PEF1_MOUSE	Pef1	0.663734	-1.50663	-0.591323	0.157976	0.534451	FALSE	21.4859	21.1903	21.7816
tr|B2RY17|B2RY17_MOUSE	Tnik	0.622871	-1.60547	-0.682995	0.157919	0.534451	FALSE	22.3404	22.0169	22.6999
sp|Q9D8N0|EF1G_MOUSE	Eef1g	0.904349	-1.10577	-0.145048	0.159273	0.534937	FALSE	27.9473	27.8748	28.0199
sp|O55222|ILK_MOUSE	Ilk	1.09868	1.09868	0.135776	0.159408	0.534966	FALSE	26.3843	26.4522	26.3164
sp|Q69ZS7-2|HBS1L_MOUSE	Hbs1l	0.775186	-1.29001	-0.367386	0.159642	0.535321	FALSE	22.1011	21.9174	22.2848
tr|Q3UZV6|Q3UZV6_MOUSE	Naalad2	1.16861	1.16861	0.224798	0.159905	0.535777	FALSE	23.1851	23.2975	23.0727
tr|Q3UY03|Q3UY03_MOUSE	Gtf3c1	0.328457	-3.04453	-1.60622	0.160193	0.536316	FALSE	20.8688	20.5476	22.1538
tr|A0A0G2JDW7|A0A0G2JDW7_MOUSE	Rps27	1.22313	1.22313	0.290573	0.160792	0.537036	FALSE	25.4773	25.6226	25.332
sp|B1AXP6-2|TOM5_MOUSE	Tomm5	1.17555	1.17555	0.233332	0.160536	0.537036	FALSE	25.7532	25.8698	25.6365
tr|Q3UFJ3|Q3UFJ3_MOUSE	Pdha1	0.926874	-1.0789	-0.109555	0.160724	0.537036	FALSE	31.2912	31.2364	31.346
sp|Q9ES97-3|RTN3_MOUSE	Rtn3	0.87551	-1.14219	-0.191804	0.161105	0.537657	FALSE	27.0018	26.9059	27.0977
tr|Q3UA17|Q3UA17_MOUSE	Mtch2	1.09068	1.09068	0.125222	0.161322	0.537953	FALSE	29.912	29.9746	29.8494
sp|Q60960|IMA5_MOUSE	Kpna1	0.868815	-1.15099	-0.202879	0.161615	0.538504	FALSE	23.671	23.5696	23.7724
tr|Q3UD03|Q3UD03_MOUSE	Npepl1	1.12747	1.12747	0.173083	0.161891	0.538886	FALSE	24.7261	24.8126	24.6395
sp|Q91YE8|SYNP2_MOUSE	Synpo2	0.880605	-1.13558	-0.183433	0.161986	0.538886	FALSE	26.4799	26.3882	26.5717
sp|Q8BVW0|GANC_MOUSE	Ganc	1.29003	1.29003	0.367403	0.16344	0.541944	FALSE	21.361	21.5243	21.1569
sp|Q9JK23|PSMG1_MOUSE	Psmg1	1.19593	1.19593	0.258138	0.163253	0.541944	FALSE	23.3096	23.4387	23.1806
sp|Q9WUM5|SUCA_MOUSE	Suclg1	0.912999	-1.09529	-0.131315	0.163091	0.541944	FALSE	31.4037	31.338	31.4693
tr|Q5M8R9|Q5M8R9_MOUSE	Fdps	0.897554	-1.11414	-0.15593	0.163514	0.541944	FALSE	23.3334	23.2554	23.4113
sp|Q3U0D9-3|HACE1_MOUSE	Hace1	0.446743	-2.23842	-1.16248	0.16355	0.541944	FALSE	21.2366	20.7716	21.934
sp|Q8BFZ1|TECRL_MOUSE	Tecrl	0.874205	-1.1439	-0.193956	0.163751	0.542184	FALSE	25.7429	25.6459	25.8399
sp|Q6PGB6-2|NAA50_MOUSE	Naa50	0.712658	-1.4032	-0.488718	0.163924	0.542331	FALSE	22.6465	22.4165	22.9052
sp|P11152|LIPL_MOUSE	Lpl	1.35942	1.35942	0.442987	0.164277	0.543069	FALSE	28.1639	28.3854	27.9424
sp|Q91XU3|PI42C_MOUSE	Pip4k2c	0.869501	-1.15008	-0.20174	0.164529	0.543476	FALSE	22.2554	22.1545	22.3562
tr|Q5BLK1|Q5BLK1_MOUSE	Rps6	1.12177	1.12177	0.165774	0.165227	0.545354	FALSE	26.7958	26.8786	26.7129
tr|Q4VAG4|Q4VAG4_MOUSE	Rpl22	1.13356	1.13356	0.180863	0.165428	0.545588	FALSE	27.8466	27.937	27.7562
sp|Q6PCP5|MFF_MOUSE	Mff	1.0783	1.0783	0.108758	0.165979	0.546977	FALSE	25.5758	25.6302	25.5214
sp|Q99KC8|VMA5A_MOUSE	Vwa5a	1.10688	1.10688	0.146497	0.166425	0.548016	FALSE	25.3044	25.3777	25.2312
tr|A2AU52|A2AU52_MOUSE	Commd7	1.33191	1.33191	0.413499	0.166607	0.548186	FALSE	21.5769	21.7836	21.3701
sp|Q9CR00|PSMD9_MOUSE	Psmd9	0.519719	-1.92412	-0.944196	0.166977	0.548974	FALSE	24.7595	24.2874	25.2316
tr|A0A087WSQ1|A0A087WSQ1_MOUSE	Srgap2	1.7498	1.7498	0.80719	0.167225	0.549043	FALSE	20.9975	21.3204	20.5132
sp|Q9CQ40|RM49_MOUSE	Mrpl49	1.11142	1.11142	0.1524	0.167389	0.549043	FALSE	25.2968	25.373	25.2206
tr|A0A0R4J023|A0A0R4J023_MOUSE	Auh	1.0807	1.0807	0.11196	0.167306	0.549043	FALSE	29.0578	29.1138	29.0018
sp|Q61656|DDX5_MOUSE	Ddx5	1.10572	1.10572	0.14499	0.167614	0.549352	FALSE	26.236	26.3085	26.1635
tr|B2RXQ8|B2RXQ8_MOUSE	Wdr82	1.15804	1.15804	0.211682	0.167747	0.549358	FALSE	23.5342	23.64	23.4284
tr|G5E8E1|G5E8E1_MOUSE	Lrrfip1	1.44833	1.44833	0.534389	0.168519	0.551456	FALSE	21.6763	21.9732	21.4388
tr|Q4FJX8|Q4FJX8_MOUSE	Psmb10	1.47966	1.47966	0.565261	0.168916	0.551586	FALSE	22.3883	22.6395	22.0743
tr|Q4FK36|Q4FK36_MOUSE	Dstn	1.16708	1.16708	0.222902	0.169154	0.551586	FALSE	27.7852	27.8966	27.6737
sp|Q3U7R1|ESYT1_MOUSE	Esyt1	1.11739	1.11739	0.160136	0.169138	0.551586	FALSE	24.9697	25.0497	24.8896
tr|A0A0J9YU62|A0A0J9YU62_MOUSE	Ctbp1	0.885876	-1.12883	-0.174824	0.168965	0.551586	FALSE	24.6677	24.5803	24.7551
tr|B2RTC8|B2RTC8_MOUSE	Slc25a31	0.849088	-1.17773	-0.236014	0.169214	0.551586	FALSE	30.3261	30.208	30.4441
tr|Q6GTY4|Q6GTY4_MOUSE	Sel1l	1.26726	1.26726	0.34171	0.169414	0.551809	FALSE	22.2158	22.3867	22.045
tr|A0A0R4J0I6|A0A0R4J0I6_MOUSE	Acad11	0.87007	-1.14933	-0.200797	0.169715	0.552362	FALSE	25.9894	25.889	26.0898
sp|Q9D8C3-2|ALG13_MOUSE	Alg13	2.10644	2.10644	1.07481	0.16995	0.552698	FALSE	21.7043	22.2417	21.1669
tr|Q3UZR8|Q3UZR8_MOUSE	Eif2b1	1.16308	1.16308	0.217948	0.170394	0.553286	FALSE	22.677	22.786	22.568
sp|O08547|SC22B_MOUSE	Sec22b	1.15759	1.15759	0.211124	0.170263	0.553286	FALSE	24.836	24.9415	24.7304
sp|Q9D0K1|PEX13_MOUSE	Pex13	1.6055	1.6055	0.683023	0.171366	0.556015	FALSE	20.7148	21.0184	20.3354
sp|Q8BJU9|RF1ML_MOUSE	Mtrf1l	1.7053	1.7053	0.770023	0.172438	0.557121	FALSE	20.6416	21.0266	20.2565
tr|Q2VEB3|Q2VEB3_MOUSE	Akap6	1.65686	1.65686	0.728448	0.17263	0.557121	FALSE	22.1278	22.464	21.7356
tr|Q3TJ23|Q3TJ23_MOUSE	Cdh5	1.30373	1.30373	0.382646	0.172349	0.557121	FALSE	24.016	24.2074	23.8247
sp|O54962|BAF_MOUSE	Banf1	1.16446	1.16446	0.219661	0.172267	0.557121	FALSE	26.8537	26.9635	26.7438
sp|Q9CQ19|MYL9_MOUSE	Myl9	1.15452	1.15452	0.207288	0.172513	0.557121	FALSE	27.3313	27.435	27.2277
tr|Q99KF5|Q99KF5_MOUSE	Hprt	1.15214	1.15214	0.204311	0.172712	0.557121	FALSE	25.426	25.5281	25.3238
sp|Q9D1R9|RL34_MOUSE	Rpl34	1.10343	1.10343	0.141998	0.172379	0.557121	FALSE	26.9508	27.0218	26.8798
tr|Q4FJZ2|Q4FJZ2_MOUSE	Kpna6	0.5937	-1.68435	-0.752195	0.172767	0.557121	FALSE	21.8643	21.4593	22.2114
sp|Q8CGE8|IFI5A_MOUSE	Ifi205a	1.68824	1.68824	0.755516	0.173354	0.557302	FALSE	21.5072	21.7591	21.0035
tr|Q3U5K7|Q3U5K7_MOUSE	Cst3	1.32802	1.32802	0.409274	0.173323	0.557302	FALSE	24.9097	25.1143	24.705
tr|G5E8T3|G5E8T3_MOUSE	Srp19	1.22664	1.22664	0.294711	0.173217	0.557302	FALSE	22.9991	23.1464	22.8517
sp|Q8VDK1-2|NIT1_MOUSE	Nit1	0.885248	-1.12963	-0.175846	0.173082	0.557302	FALSE	24.8353	24.7473	24.9232
sp|Q60605-2|MYL6_MOUSE	Myl6	1.1606	1.1606	0.21487	0.173498	0.557329	FALSE	27.8378	27.9452	27.7303
sp|P49586|PCY1A_MOUSE	Pcyt1a	1.12381	1.12381	0.168394	0.173759	0.557329	FALSE	24.054	24.1382	23.9698
sp|P25799-2|NFKB1_MOUSE	Nfkb1	0.651898	-1.53398	-0.617283	0.173679	0.557329	FALSE	20.5662	20.2135	20.8307
sp|P99024|TBB5_MOUSE	Tubb5	1.09965	1.09965	0.137051	0.174323	0.558711	FALSE	27.5361	27.6046	27.4676
sp|Q91VC7|PP14A_MOUSE	Ppp1r14a	1.19699	1.19699	0.259412	0.175137	0.560892	FALSE	21.7738	21.8711	21.6117
sp|P56375|ACYP2_MOUSE	Acyp2	0.891163	-1.12213	-0.166239	0.175444	0.561448	FALSE	28.0502	27.9671	28.1334
sp|Q8R361|RFIP5_MOUSE	Rab11fip5	1.25395	1.25395	0.326475	0.176106	0.562843	FALSE	22.3122	22.4755	22.149
sp|Q9CQ65|MTAP_MOUSE	Mtap	0.869906	-1.14955	-0.201069	0.176177	0.562843	FALSE	25.3713	25.2708	25.4718
tr|A2AKH4|A2AKH4_MOUSE	Snap23	0.816957	-1.22405	-0.291668	0.176282	0.562843	FALSE	23.1657	23.0199	23.3116
tr|Q3UKC8|Q3UKC8_MOUSE	Gng5	1.55845	1.55845	0.640113	0.176565	0.56332	FALSE	26.7566	27.0767	26.4366
tr|Q32MF3|Q32MF3_MOUSE	Cacnb2	1.19516	1.19516	0.25721	0.177272	0.565148	FALSE	23.2859	23.4145	23.1573
tr|Q3TEE6|Q3TEE6_MOUSE	Fermt3	1.18527	1.18527	0.245217	0.177555	0.56562	FALSE	21.7849	21.9075	21.6622
sp|Q9D3P8|PLRKT_MOUSE	Plgrkt	1.40886	1.40886	0.494525	0.177929	0.566382	FALSE	22.3085	22.4734	21.9789
tr|E9PWY9|E9PWY9_MOUSE	Farsa	1.23089	1.23089	0.299706	0.178181	0.566757	FALSE	25.0987	25.2486	24.9489
sp|Q9D4J1|EFHD1_MOUSE	Efhd1	0.549542	-1.8197	-0.863697	0.178784	0.568245	FALSE	20.4782	20.0463	20.91
sp|Q9JJ28|FLII_MOUSE	Flii	1.40622	1.40622	0.491822	0.179234	0.568384	FALSE	24.5078	24.7538	24.2619
tr|Q8C788|Q8C788_MOUSE	Snx18	1.39026	1.39026	0.475352	0.179062	0.568384	FALSE	21.4408	21.6365	21.1612
sp|Q9CZU6|CISY_MOUSE	Cs	0.926333	-1.07952	-0.110397	0.179145	0.568384	FALSE	33.0807	33.0255	33.1359
sp|O35075|VP26C_MOUSE	Vps26c	1.25294	1.25294	0.325322	0.179987	0.570343	FALSE	21.9219	22.0846	21.7593
sp|Q9CQV7|TIM14_MOUSE	Dnajc19	1.18491	1.18491	0.244777	0.18055	0.570675	FALSE	25.1124	25.2348	24.99
sp|O35593|PSDE_MOUSE	Psmd14	1.08775	1.08775	0.12135	0.18025	0.570675	FALSE	25.874	25.9347	25.8133
tr|Q543N5|Q543N5_MOUSE	Clic4	0.91796	-1.08937	-0.123497	0.180635	0.570675	FALSE	27.612	27.5503	27.6738
sp|P24472|GSTA4_MOUSE	Gsta4	0.888927	-1.12495	-0.169863	0.180545	0.570675	FALSE	28.9124	28.8275	28.9973
tr|A0A0R4J0U7|A0A0R4J0U7_MOUSE	Commd5	0.840647	-1.18956	-0.250429	0.180778	0.570701	FALSE	21.3616	21.2364	21.4868
sp|Q91YT7|YTHD2_MOUSE	Ythdf2	1.21113	1.21113	0.276356	0.181248	0.571753	FALSE	20.6505	20.7887	20.5123
tr|Q3UP42|Q3UP42_MOUSE	S100a9	0.57259	-1.74645	-0.804427	0.182141	0.57414	FALSE	23.9801	23.5779	24.3823
sp|P61161|ARP2_MOUSE	Actr2	1.10545	1.10545	0.144634	0.182517	0.574894	FALSE	26.4894	26.5617	26.4171
tr|K3W4M2|K3W4M2_MOUSE	Ryr1	0.844623	-1.18396	-0.243621	0.182758	0.575223	FALSE	24.9961	24.8742	25.1179
sp|Q04750|TOP1_MOUSE	Top1	1.23158	1.23158	0.300515	0.183085	0.575328	FALSE	23.0098	23.1601	22.8596
sp|Q62425|NDUA4_MOUSE	Ndufa4	1.10623	1.10623	0.145649	0.18302	0.575328	FALSE	32.5946	32.6674	32.5217
sp|Q8BHG1|NRDC_MOUSE	Nrdc	0.913852	-1.09427	-0.129968	0.183202	0.575328	FALSE	23.4187	23.3537	23.4837
tr|Q3UYK7|Q3UYK7_MOUSE	Sparcl1	2.06955	2.06955	1.04932	0.185577	0.577187	FALSE	21.2257	21.8253	20.776
sp|P60766-1|CDC42_MOUSE	Cdc42	1.45733	1.45733	0.543324	0.184174	0.577187	FALSE	22.1989	22.4317	21.8884
sp|P14576|SRP54_MOUSE	Srp54	1.20362	1.20362	0.267376	0.185314	0.577187	FALSE	22.6708	22.8045	22.5372
tr|F7C386|F7C386_MOUSE	Pisd	1.12535	1.12535	0.170374	0.18521	0.577187	FALSE	22.7341	22.8192	22.6489
tr|Q9EQ66|Q9EQ66_MOUSE	ASPH	1.09145	1.09145	0.126241	0.185829	0.577187	FALSE	26.6623	26.7254	26.5992
tr|A0A0R3P9C8|A0A0R3P9C8_MOUSE	Ndufa9	0.939561	-1.06433	-0.0899405	0.185738	0.577187	FALSE	31.4417	31.3967	31.4867
tr|Q3UVB1|Q3UVB1_MOUSE	Mb	0.927066	-1.07867	-0.109255	0.185966	0.577187	FALSE	35.068	35.0134	35.1226
sp|Q921H9|COA7_MOUSE	Coa7	0.92129	-1.08543	-0.118273	0.185802	0.577187	FALSE	24.9891	24.93	25.0483
sp|Q8CHT0|AL4A1_MOUSE	Aldh4a1	0.920544	-1.08631	-0.119441	0.185043	0.577187	FALSE	28.9057	28.846	28.9654
tr|A0A0R4J107|A0A0R4J107_MOUSE	Apeh	0.911653	-1.09691	-0.133443	0.18522	0.577187	FALSE	25.2953	25.2286	25.3621
sp|Q9D172|GAL3A_MOUSE	Gatd3a	0.892526	-1.12042	-0.164034	0.185953	0.577187	FALSE	31.5096	31.4276	31.5916
sp|Q9EP69|SAC1_MOUSE	Sacm1l	0.88861	-1.12535	-0.170378	0.185663	0.577187	FALSE	25.2804	25.1952	25.3656
sp|Q3UHJ0-2|AAK1_MOUSE	Aak1	0.829578	-1.20543	-0.269551	0.185528	0.577187	FALSE	21.3698	21.2351	21.5046
tr|A2AEW9|A2AEW9_MOUSE	Gripap1	0.639018	-1.5649	-0.646072	0.184879	0.577187	FALSE	21.913	21.59	22.236
sp|Q99M31|HSP7E_MOUSE	Hspa14	0.526896	-1.89791	-0.924409	0.18599	0.577187	FALSE	22.6481	22.228	23.1524
tr|A0A1L1SUC4|A0A1L1SUC4_MOUSE	Usp28	0.463712	-2.15651	-1.1087	0.184159	0.577187	FALSE	22.14	21.5856	22.6943
tr|Q3UXP2|Q3UXP2_MOUSE	Ruvbl2	1.13028	1.13028	0.176686	0.1862	0.577411	FALSE	23.2428	23.3312	23.1545
tr|Q3U4N4|Q3U4N4_MOUSE	Cavin1	1.63912	1.63912	0.712918	0.186488	0.577453	FALSE	23.4073	23.7637	23.0508
sp|Q6X893|CTL1_MOUSE	Slc44a1	0.750919	-1.3317	-0.413271	0.18644	0.577453	FALSE	21.4447	21.2745	21.6878
sp|Q9D6M3|GHC1_MOUSE	Slc25a22	0.826711	-1.20961	-0.274545	0.186654	0.577543	FALSE	26.0391	25.9018	26.1763
tr|Q3TJ55|Q3TJ55_MOUSE	Stx2	1.86773	1.86773	0.901288	0.187976	0.578337	FALSE	21.9704	22.2279	21.3266
sp|P40936|INMT_MOUSE	Inmt	1.30574	1.30574	0.384863	0.18738	0.578337	FALSE	24.31	24.5025	24.1176
sp|P62309|RUXG_MOUSE	Snrpg	1.20113	1.20113	0.264387	0.187369	0.578337	FALSE	24.7328	24.872	24.6076
sp|Q7TNV0|DEK_MOUSE	Dek	1.1458	1.1458	0.196355	0.187694	0.578337	FALSE	23.928	24.0262	23.8298
sp|Q8BFS6|CPPED_MOUSE	Cpped1	1.10485	1.10485	0.143845	0.188149	0.578337	FALSE	25.4429	25.5148	25.371
sp|P40336|VP26A_MOUSE	Vps26a	0.910222	-1.09863	-0.13571	0.188035	0.578337	FALSE	25.9993	25.9314	26.0671
tr|V9GXP3|V9GXP3_MOUSE	Mlip	0.903097	-1.1073	-0.147047	0.187556	0.578337	FALSE	24.6888	24.6153	24.7624
tr|Q8R387|Q8R387_MOUSE	Aox1	0.849501	-1.17716	-0.235312	0.187981	0.578337	FALSE	21.2623	21.1446	21.3799
tr|Q8C598|Q8C598_MOUSE	Nr1d2	0.731768	-1.36655	-0.450542	0.187194	0.578337	FALSE	26.1081	25.8828	26.3334
tr|A0JLR3|A0JLR3_MOUSE	Dhx36	0.635412	-1.57378	-0.654236	0.188341	0.578506	FALSE	22.0131	21.7327	22.387
tr|B2RTG7|B2RTG7_MOUSE	Wdr26	1.24404	1.24404	0.315032	0.189281	0.578855	FALSE	21.2173	21.3748	21.0597
sp|P97822|AN32E_MOUSE	Anp32e	1.15291	1.15291	0.205284	0.189269	0.578855	FALSE	24.3549	24.4575	24.2522
sp|Q9CQF3|CPSF5_MOUSE	Nudt21	1.08599	1.08599	0.119017	0.189108	0.578855	FALSE	24.149	24.2085	24.0894
tr|B2M1R6|B2M1R6_MOUSE	Hnrnpk	1.06748	1.06748	0.0942136	0.188747	0.578855	FALSE	28.2187	28.2658	28.1716
sp|Q9CQV5|RT24_MOUSE	Mrps24	0.821337	-1.21753	-0.283954	0.188912	0.578855	FALSE	24.468	24.326	24.61
tr|Q3UZJ4|Q3UZJ4_MOUSE	Ppp2r5e	0.801993	-1.24689	-0.318339	0.18924	0.578855	FALSE	22.7268	22.5677	22.886
tr|Q505L1|Q505L1_MOUSE	Actl6a	0.801978	-1.24692	-0.318366	0.189608	0.579435	FALSE	23.217	23.0578	23.3762
sp|O55003|BNIP3_MOUSE	Bnip3	0.850856	-1.17529	-0.233012	0.189796	0.579589	FALSE	24.2362	24.1197	24.3527
sp|Q8BUK6|HOOK3_MOUSE	Hook3	0.90332	-1.10703	-0.146691	0.190003	0.579798	FALSE	23.3735	23.3002	23.4469
tr|Z4YL78|Z4YL78_MOUSE	Ckap5	1.18944	1.18944	0.250282	0.190421	0.579812	FALSE	23.6887	23.8138	23.5635
tr|E9QM90|E9QM90_MOUSE	Relch	0.747287	-1.33817	-0.420265	0.190381	0.579812	FALSE	22.7698	22.5596	22.9799
tr|Q6P7V9|Q6P7V9_MOUSE	Smc4	0.596702	-1.67588	-0.744918	0.19042	0.579812	FALSE	24.6275	24.255	25
sp|O70400|PDLI1_MOUSE	Pdlim1	0.884278	-1.13087	-0.177428	0.19078	0.580484	FALSE	27.2262	27.1375	27.3149
tr|L7N1X8|L7N1X8_MOUSE	Gm43302	1.16488	1.16488	0.220187	0.191372	0.581864	FALSE	23.4664	23.5765	23.3563
tr|F8WGI9|F8WGI9_MOUSE	Vldlr	1.13384	1.13384	0.181216	0.191853	0.582906	FALSE	24.0536	24.1442	23.963
tr|Q66JR8|Q66JR8_MOUSE	Ptms	1.15639	1.15639	0.209626	0.192107	0.583257	FALSE	23.9715	24.0764	23.8667
sp|Q99M74|KRT82_MOUSE	Krt82	1.76769	1.76769	0.821863	0.192772	0.584105	FALSE	26.1617	26.5726	25.7507
tr|Q3TJD0|Q3TJD0_MOUSE	Sec61a1	1.35338	1.35338	0.436562	0.192803	0.584105	FALSE	22.5214	22.7397	22.3031
tr|D3Z2K2|D3Z2K2_MOUSE	Mrps14	0.828915	-1.2064	-0.270704	0.192723	0.584105	FALSE	23.3789	23.2435	23.5142
sp|Q99JY3|GIMA4_MOUSE	Gimap4	0.865508	-1.15539	-0.20838	0.193503	0.585804	FALSE	24.5799	24.4757	24.6841
sp|Q8K224|NAT10_MOUSE	Nat10	1.20852	1.20852	0.273243	0.193927	0.586663	FALSE	20.5552	20.699	20.4258
sp|Q91VW3|SH3L3_MOUSE	Sh3bgrl3	1.18509	1.18509	0.244994	0.19467	0.588066	FALSE	25.3305	25.453	25.208
sp|Q76MZ3|2AAA_MOUSE	Ppp2r1a	0.927283	-1.07842	-0.108918	0.194602	0.588066	FALSE	28.0814	28.027	28.1359
tr|Q3TF08|Q3TF08_MOUSE	Rbp4	1.33596	1.33596	0.417877	0.195071	0.588289	FALSE	22.7924	23.0013	22.5834
sp|Q60759|GCDH_MOUSE	Gcdh	0.915881	-1.09185	-0.126768	0.194997	0.588289	FALSE	27.415	27.3516	27.4783
tr|D6RFU2|D6RFU2_MOUSE	Abhd12	0.80948	-1.23536	-0.304933	0.195164	0.588289	FALSE	23.192	23.0396	23.3445
tr|D3Z7R6|D3Z7R6_MOUSE	Cnn2	1.67591	1.67591	0.744946	0.195851	0.589742	FALSE	23.1083	23.4063	22.6613
tr|A0A0A6YXL6|A0A0A6YXL6_MOUSE	Lrba	1.34342	1.34342	0.425908	0.19613	0.589742	FALSE	29.1955	29.4085	28.9826
tr|Q8BTS3|Q8BTS3_MOUSE	Gbp9	1.13585	1.13585	0.18377	0.196207	0.589742	FALSE	23.1431	23.235	23.0512
sp|P70333|HNRH2_MOUSE	Hnrnph2	0.883898	-1.13135	-0.178048	0.196174	0.589742	FALSE	23.2078	23.1188	23.2969
tr|A0A0N4SVT3|A0A0N4SVT3_MOUSE	Gng12	1.16961	1.16961	0.226028	0.196518	0.589836	FALSE	25.4779	25.5909	25.3649
tr|A0A1L1SSA8|A0A1L1SSA8_MOUSE	Tmem205	0.822559	-1.21572	-0.28181	0.196468	0.589836	FALSE	24.616	24.4751	24.7569
tr|Q3U3H5|Q3U3H5_MOUSE	Galk2	1.24412	1.24412	0.315123	0.197231	0.591112	FALSE	22.8164	22.974	22.6588
sp|Q3TBW2|RM10_MOUSE	Mrpl10	1.0631	1.0631	0.0882787	0.197365	0.591112	FALSE	25.5091	25.5532	25.4649
tr|A2RTT4|A2RTT4_MOUSE	Ube2n	0.901326	-1.10948	-0.149878	0.197275	0.591112	FALSE	28.138	28.0631	28.213
tr|E9PY05|E9PY05_MOUSE	Erg	1.8959	1.8959	0.922882	0.197847	0.591957	FALSE	21.8323	22.2938	21.3709
tr|A0A0G2JEG3|A0A0G2JEG3_MOUSE	Slc35f6	1.2665	1.2665	0.340848	0.198164	0.591957	FALSE	22.9134	23.0838	22.743
tr|Q8K0I5|Q8K0I5_MOUSE	Hmgcs1	1.19069	1.19069	0.251799	0.198351	0.591957	FALSE	21.9522	22.0781	21.8263
sp|O54946|DNJB6_MOUSE	Dnajb6	1.19027	1.19027	0.251292	0.198203	0.591957	FALSE	25.0397	25.1653	24.914
sp|Q6NVF9|CPSF6_MOUSE	Cpsf6	1.15993	1.15993	0.21404	0.198343	0.591957	FALSE	22.9139	23.0209	22.8069
sp|Q3U2V3|NUD18_MOUSE	Nudt18	1.34317	1.34317	0.425637	0.19878	0.592816	FALSE	20.8618	21.0858	20.6602
sp|Q9ERB0|SNP29_MOUSE	Snap29	1.36008	1.36008	0.443696	0.19925	0.593374	FALSE	22.3173	22.5783	22.1346
sp|Q8K273|EMC5_MOUSE	Mmgt1	0.842137	-1.18746	-0.247873	0.199114	0.593374	FALSE	23.814	23.69	23.9379
sp|Q6TEK5|VKORL_MOUSE	Vkorc1l1	0.856076	-1.16812	-0.22419	0.19967	0.594206	FALSE	23.4075	23.2954	23.5196
tr|E9Q8N5|E9Q8N5_MOUSE	Clasp2	1.34932	1.34932	0.432237	0.200515	0.595321	FALSE	20.6362	20.8091	20.3769
tr|A0A0R4J1R7|A0A0R4J1R7_MOUSE	Pcbd2	1.18631	1.18631	0.246477	0.200672	0.595321	FALSE	24.8708	24.994	24.7476
tr|Q2M4H5|Q2M4H5_MOUSE	Cul5	0.936955	-1.06729	-0.0939483	0.200753	0.595321	FALSE	24.7737	24.7267	24.8206
sp|Q5EBG8|CA050_MOUSE	C1orf50	0.83799	-1.19333	-0.254996	0.200526	0.595321	FALSE	21.9109	21.7909	22.0459
tr|Q921D0|Q921D0_MOUSE	Anxa8	0.252715	-3.95703	-1.98442	0.200339	0.595321	FALSE	23.3271	22.6656	24.65
sp|Q78YY6|DJC15_MOUSE	Dnajc15	2.43482	2.43482	1.28381	0.201421	0.595388	FALSE	21.1531	21.6666	20.3828
sp|Q9WTX8|MD1L1_MOUSE	Mad1l1	1.85864	1.85864	0.894248	0.201753	0.595388	FALSE	21.0601	21.5072	20.613
sp|O35598|ADA10_MOUSE	Adam10	1.24434	1.24434	0.315375	0.202454	0.595388	FALSE	22.0658	22.2152	21.8998
tr|Q3TSS9|Q3TSS9_MOUSE	Cdk5rap3	1.18803	1.18803	0.248577	0.203041	0.595388	FALSE	22.1581	22.2824	22.0338
sp|Q9JME7|TPC2L_MOUSE	Trappc2l	1.17163	1.17163	0.228512	0.202702	0.595388	FALSE	22.8232	22.9374	22.7089
sp|Q8K199|COXM2_MOUSE	Cmc2	1.14226	1.14226	0.191897	0.201087	0.595388	FALSE	24.964	25.0599	24.868
sp|Q9CQR6|PPP6_MOUSE	Ppp6c	1.10133	1.10133	0.13925	0.202681	0.595388	FALSE	23.8264	23.8961	23.7568
sp|Q9D2V7|CORO7_MOUSE	Coro7	1.10105	1.10105	0.138884	0.202819	0.595388	FALSE	22.7597	22.8292	22.6903
tr|Q5YLW3|Q5YLW3_MOUSE	Rps3	1.07221	1.07221	0.100587	0.20094	0.595388	FALSE	27.9315	27.9818	27.8812
sp|Q99LC5|ETFA_MOUSE	Etfa	0.931848	-1.07314	-0.101833	0.202137	0.595388	FALSE	33.1633	33.1124	33.2143
tr|Q3UL22|Q3UL22_MOUSE	Cct8	0.928698	-1.07678	-0.106718	0.201439	0.595388	FALSE	26.7955	26.7421	26.8489
sp|Q9ERS2|NDUAD_MOUSE	Ndufa13	0.927178	-1.07854	-0.109081	0.203001	0.595388	FALSE	31.5419	31.4873	31.5964
sp|Q8K215|LYRM4_MOUSE	Lyrm4	0.907662	-1.10173	-0.139773	0.20159	0.595388	FALSE	25.7149	25.645	25.7848
sp|Q8K1C0-3|ANGE2_MOUSE	Angel2	0.864529	-1.1567	-0.210014	0.202434	0.595388	FALSE	21.8307	21.7257	21.9357
tr|D3YY73|D3YY73_MOUSE	Sap18	0.736286	-1.35817	-0.441661	0.202539	0.595388	FALSE	21.8341	21.6133	22.0549
sp|P51830|ADCY9_MOUSE	Adcy9	0.635279	-1.57411	-0.654538	0.202818	0.595388	FALSE	20.6024	20.4388	21.0933
sp|Q8CBY1|SMAG1_MOUSE	Samd4a	1.6511	1.6511	0.723431	0.203905	0.595431	FALSE	20.5657	20.763	20.0396
tr|D3YVV1|D3YVV1_MOUSE	Tmem30a	1.52059	1.52059	0.604628	0.203845	0.595431	FALSE	22.1057	22.408	21.8033
tr|A8CA96|A8CA96_MOUSE	Tcea3	1.51577	1.51577	0.600054	0.203362	0.595431	FALSE	21.3035	21.3892	20.7892
sp|Q6A0D4|RFTN1_MOUSE	Rftn1	1.17668	1.17668	0.234722	0.203525	0.595431	FALSE	21.8483	21.9656	21.7309
sp|Q7TNC4-2|LC7L2_MOUSE	Luc7l2	1.17485	1.17485	0.232483	0.203625	0.595431	FALSE	22.4473	22.5636	22.3311
sp|Q9JKL4|NDUF3_MOUSE	Ndufaf3	1.08963	1.08963	0.123833	0.203672	0.595431	FALSE	26.9799	27.0418	26.9179
sp|Q8JZN5|ACAD9_MOUSE	Acad9	0.937424	-1.06675	-0.0932267	0.204185	0.595834	FALSE	27.9381	27.8915	27.9848
tr|A2RSX9|A2RSX9_MOUSE	Arfip1	1.45267	1.45267	0.538706	0.204862	0.59684	FALSE	21.3576	21.6569	21.1182
tr|A0A087WQH8|A0A087WQH8_MOUSE	Slc35a4	1.10487	1.10487	0.14388	0.204745	0.59684	FALSE	25.4996	25.5716	25.4277
sp|Q68FD5|CLH1_MOUSE	Cltc	1.07056	1.07056	0.0983607	0.205239	0.59684	FALSE	28.1021	28.1513	28.0529
sp|Q5SSW2|PSME4_MOUSE	Psme4	0.903146	-1.10724	-0.146968	0.205071	0.59684	FALSE	23.8428	23.7693	23.9163
sp|Q91VU6|DCA11_MOUSE	Dcaf11	0.869603	-1.14995	-0.201571	0.205213	0.59684	FALSE	22.3096	22.2088	22.4104
tr|Q3UDS1|Q3UDS1_MOUSE	Cpsf3	1.46884	1.46884	0.554677	0.206792	0.596866	FALSE	21.3387	21.616	21.0614
tr|A0A0R4J0I9|A0A0R4J0I9_MOUSE	Lrp1	1.21607	1.21607	0.282225	0.206676	0.596866	FALSE	22.979	23.1201	22.8379
tr|Q3TVJ8|Q3TVJ8_MOUSE	Ssr4	1.19799	1.19799	0.260613	0.2063	0.596866	FALSE	25.1202	25.2505	24.9899
sp|Q99P31|HPBP1_MOUSE	Hspbp1	1.19076	1.19076	0.25188	0.20668	0.596866	FALSE	23.6802	23.8061	23.5543
tr|Q6ZWQ5|Q6ZWQ5_MOUSE	Snx12	1.16281	1.16281	0.21762	0.206749	0.596866	FALSE	23.696	23.8048	23.5872
tr|A2AC16|A2AC16_MOUSE	Dcxr	1.14552	1.14552	0.196005	0.206809	0.596866	FALSE	22.6885	22.7865	22.5905
sp|P10493|NID1_MOUSE	Nid1	1.07614	1.07614	0.105863	0.20643	0.596866	FALSE	29.3567	29.4096	29.3038
sp|P99027|RLA2_MOUSE	Rplp2	1.07108	1.07108	0.0990631	0.206617	0.596866	FALSE	28.3526	28.4022	28.3031
tr|Q3U4W8|Q3U4W8_MOUSE	Usp5	0.926251	-1.07962	-0.110525	0.206756	0.596866	FALSE	26.299	26.2438	26.3543
sp|Q6IR34-2|GPSM1_MOUSE	Gpsm1	0.87527	-1.1425	-0.1922	0.206402	0.596866	FALSE	23.7047	23.6086	23.8008
tr|Q3UBX7|Q3UBX7_MOUSE	C1qa	0.77408	-1.29186	-0.369445	0.206534	0.596866	FALSE	22.5396	22.3548	22.7243
tr|B1AW21|B1AW21_MOUSE	Mtm1	1.08877	1.08877	0.122698	0.207161	0.597193	FALSE	24.6059	24.6673	24.5446
sp|Q99LD4|CSN1_MOUSE	Gps1	0.933954	-1.07072	-0.0985768	0.207207	0.597193	FALSE	24.9895	24.9402	25.0387
sp|P24549|AL1A1_MOUSE	Aldh1a1	0.828941	-1.20636	-0.270658	0.207745	0.598334	FALSE	24.7165	24.5812	24.8518
tr|H7BWX9|H7BWX9_MOUSE	Sumo2	0.805679	-1.24119	-0.311723	0.208133	0.599042	FALSE	26.6436	26.4877	26.7995
tr|Q3UGE1|Q3UGE1_MOUSE	Trappc12	0.72371	-1.38177	-0.466516	0.20871	0.60029	FALSE	21.1266	20.8754	21.342
sp|Q61753|SERA_MOUSE	Phgdh	2.44361	2.44361	1.28901	0.209586	0.601576	FALSE	21.2941	21.6163	20.3273
sp|A2BDX3|MOCS3_MOUSE	Mocs3	1.58176	1.58176	0.661533	0.209523	0.601576	FALSE	23.4628	23.7761	23.1146
tr|Q3TG21|Q3TG21_MOUSE	Atp6v1c1	0.899042	-1.1123	-0.15354	0.209477	0.601576	FALSE	23.5531	23.4763	23.6299
sp|Q3TGW2|EEPD1_MOUSE	Eepd1	1.87369	1.87369	0.905886	0.209881	0.602013	FALSE	21.0861	21.4485	20.5426
tr|Q3TR43|Q3TR43_MOUSE	Dpp4	2.10584	2.10584	1.0744	0.210321	0.602864	FALSE	23.2715	23.6744	22.6
sp|Q923G2|RPAB3_MOUSE	Polr2h	1.20998	1.20998	0.27498	0.210539	0.603078	FALSE	23.1177	23.2552	22.9802
sp|Q3U186|SYRM_MOUSE	Rars2	0.931053	-1.07405	-0.103065	0.210801	0.603415	FALSE	24.5331	24.4816	24.5847
sp|Q8R502|LRC8C_MOUSE	Lrrc8c	2.85244	2.85244	1.5122	0.211568	0.605068	FALSE	20.9222	21.1742	19.662
sp|Q8BR90|CE051_MOUSE	C5orf51	0.826116	-1.21048	-0.275584	0.211666	0.605068	FALSE	22.4534	22.3228	22.5984
sp|Q6PE15-2|ABHDA_MOUSE	Abhd10	1.95076	1.95076	0.964039	0.212333	0.605739	FALSE	26.6843	27.1663	26.2023
tr|G3X8U3|G3X8U3_MOUSE	2210016F16Rik	0.900636	-1.11033	-0.150984	0.212204	0.605739	FALSE	25.0193	24.9438	25.0947
sp|Q9WVT6|CAH14_MOUSE	Ca14	0.839071	-1.19179	-0.253136	0.212141	0.605739	FALSE	23.2667	23.1401	23.3932
sp|Q9DBS1|TMM43_MOUSE	Tmem43	1.27385	1.27385	0.349194	0.21266	0.606262	FALSE	22.4971	22.6717	22.3225
tr|Q2HZ94|Q2HZ94_MOUSE	Mrc1	1.58441	1.58441	0.663945	0.213346	0.606984	FALSE	23.6675	23.9995	23.3355
tr|Q8K133|Q8K133_MOUSE	Rab24	1.27634	1.27634	0.352008	0.213225	0.606984	FALSE	22.8347	22.9911	22.6391
sp|Q9CQY6|UQCC2_MOUSE	Uqcc2	0.886673	-1.12781	-0.173525	0.213227	0.606984	FALSE	25.7923	25.7056	25.8791
sp|Q9WVD5|ORNT1_MOUSE	Slc25a15	1.32048	1.32048	0.401065	0.214077	0.607526	FALSE	21.7441	21.9341	21.5331
sp|Q9WVH9|FBLN5_MOUSE	Fbln5	1.24943	1.24943	0.321275	0.214004	0.607526	FALSE	25.2739	25.4346	25.1133
tr|Q3TWG5|Q3TWG5_MOUSE	Dync1li1	1.12259	1.12259	0.166835	0.213983	0.607526	FALSE	25.0717	25.1551	24.9882
sp|Q91VK1|BZW2_MOUSE	Bzw2	1.11853	1.11853	0.161605	0.214186	0.607526	FALSE	26.1844	26.2652	26.1036
sp|Q9D6S7|RRFM_MOUSE	Mrrf	1.10124	1.10124	0.139133	0.214259	0.607526	FALSE	27.5404	27.6099	27.4708
tr|Q3U7A6|Q3U7A6_MOUSE	Stau1	1.6935	1.6935	0.760008	0.214424	0.607583	FALSE	21.6364	21.9742	21.2142
tr|Q0P6B2|Q0P6B2_MOUSE	Fubp1	0.875537	-1.14216	-0.191761	0.215034	0.608492	FALSE	23.5465	23.4506	23.6424
tr|Q8VC96|Q8VC96_MOUSE	1300017J02Rik	0.865176	-1.15583	-0.208935	0.214926	0.608492	FALSE	24.3997	24.2952	24.5042
sp|Q8BGX2|TIM29_MOUSE	Timm29	1.10563	1.10563	0.144868	0.215655	0.609737	FALSE	25.0454	25.1178	24.973
sp|Q8K411|PREP_MOUSE	Pitrm1	1.08129	1.08129	0.112758	0.215764	0.609737	FALSE	26.2788	26.3352	26.2225
sp|Q9CQN6|TM14C_MOUSE	Tmem14c	0.876448	-1.14097	-0.19026	0.216488	0.61137	FALSE	28.0834	27.9883	28.1785
sp|Q8BTZ7|GMPPB_MOUSE	Gmppb	1.1656	1.1656	0.221072	0.216817	0.611531	FALSE	21.8473	21.952	21.7309
sp|Q6P3A8|ODBB_MOUSE	Bckdhb	1.07965	1.07965	0.110565	0.216836	0.611531	FALSE	27.4088	27.4641	27.3536
tr|Q920E9|Q920E9_MOUSE		1.81777	1.81777	0.862167	0.217346	0.612561	FALSE	23.5282	23.8731	23.0109
sp|P50295|ARY2_MOUSE	Nat2	1.44151	1.44151	0.527586	0.218367	0.612565	FALSE	21.1892	21.4153	20.8877
sp|Q3UMB9|WASC4_MOUSE	Washc4	1.2428	1.2428	0.313591	0.218313	0.612565	FALSE	20.7099	20.8406	20.527
sp|O89079|COPE_MOUSE	Cope	1.10305	1.10305	0.141499	0.217974	0.612565	FALSE	24.3003	24.3711	24.2296
tr|Q9CQB4|Q9CQB4_MOUSE	Uqcrb	1.07935	1.07935	0.11016	0.218081	0.612565	FALSE	31.6703	31.7254	31.6153
tr|Q3TG12|Q3TG12_MOUSE	Farsb	1.07469	1.07469	0.103915	0.21804	0.612565	FALSE	24.5594	24.6114	24.5074
tr|E0CZE0|E0CZE0_MOUSE	Nae1	0.911744	-1.0968	-0.133299	0.218287	0.612565	FALSE	24.4045	24.3379	24.4712
sp|Q8R016|BLMH_MOUSE	Blmh	0.843511	-1.18552	-0.245521	0.217888	0.612565	FALSE	23.9551	23.8324	24.0779
tr|Q0PD35|Q0PD35_MOUSE	Rab21	0.90389	-1.10633	-0.145781	0.219235	0.61459	FALSE	26.6934	26.6205	26.7663
tr|Q8BNU3|Q8BNU3_MOUSE	Fmod	2.26196	2.26196	1.17757	0.220282	0.615135	FALSE	24.0345	24.4551	23.2775
tr|Q3U0S4|Q3U0S4_MOUSE	Ctdp1	1.28127	1.28127	0.35758	0.220348	0.615135	FALSE	20.5649	20.7556	20.398
tr|Q9CWW9|Q9CWW9_MOUSE	2410002F23Rik	1.21934	1.21934	0.286103	0.220451	0.615135	FALSE	21.0469	21.1423	20.8562
tr|E9Q586|E9Q586_MOUSE	Dctn1	1.07365	1.07365	0.102518	0.220026	0.615135	FALSE	25.4611	25.5124	25.4099
sp|Q8BFR5|EFTU_MOUSE	Tufm	0.929141	-1.07626	-0.106031	0.219834	0.615135	FALSE	30.861	30.8079	30.914
sp|Q9D1E6|TBCB_MOUSE	Tbcb	0.891834	-1.12129	-0.165153	0.2206	0.615135	FALSE	24.4476	24.365	24.5301
tr|A2RTH5|A2RTH5_MOUSE	Lcmt1	0.858309	-1.16508	-0.220431	0.219628	0.615135	FALSE	23.4423	23.3263	23.5467
tr|Q8VCE7|Q8VCE7_MOUSE	Tmed5	0.793487	-1.26026	-0.333722	0.220532	0.615135	FALSE	23.4514	23.2845	23.6183
sp|Q6P6M7|SPCS_MOUSE	Sepsecs	0.823317	-1.2146	-0.280479	0.220787	0.615247	FALSE	30.8154	30.6751	30.9556
tr|Q8C9V6|Q8C9V6_MOUSE	Mpdu1	1.43599	1.43599	0.522043	0.22287	0.615467	FALSE	21.3891	21.598	21.0759
tr|Q3V1X1|Q3V1X1_MOUSE	Mycbp	1.24622	1.24622	0.317559	0.222338	0.615467	FALSE	23.465	23.6238	23.3062
tr|B1AR69|B1AR69_MOUSE	Myh13	1.23224	1.23224	0.301279	0.221251	0.615467	FALSE	27.6259	27.7766	27.4753
tr|Q0VGU9|Q0VGU9_MOUSE	Rbm39	1.20393	1.20393	0.267752	0.222463	0.615467	FALSE	22.6795	22.8134	22.5457
sp|Q9CPU2|NDUB2_MOUSE	Ndufb2	1.18473	1.18473	0.244555	0.222554	0.615467	FALSE	27.2544	27.3767	27.1321
tr|Q3KN92|Q3KN92_MOUSE	Fbxo40	1.15165	1.15165	0.203707	0.222766	0.615467	FALSE	23.2294	23.3312	23.1275
sp|O35295|PURB_MOUSE	Purb	1.10655	1.10655	0.146065	0.222487	0.615467	FALSE	24.7307	24.8037	24.6577
tr|Q4VAE6|Q4VAE6_MOUSE	Rhoa	1.06954	1.06954	0.0969941	0.221492	0.615467	FALSE	27.2354	27.2839	27.1869
sp|P26443|DHE3_MOUSE	Glud1	0.928711	-1.07676	-0.106698	0.221783	0.615467	FALSE	28.2104	28.1571	28.2638
sp|Q61102|ABCB7_MOUSE	Abcb7	0.906344	-1.10333	-0.14187	0.221496	0.615467	FALSE	25.7869	25.716	25.8579
tr|F8WJK8|F8WJK8_MOUSE	St13	0.902327	-1.10825	-0.148278	0.222701	0.615467	FALSE	25.7449	25.6708	25.819
tr|Q05CI8|Q05CI8_MOUSE	Kyat1	0.873943	-1.14424	-0.194389	0.222338	0.615467	FALSE	25.425	25.3279	25.5222
sp|Q8C181-3|MBNL2_MOUSE	Mbnl2	0.841521	-1.18833	-0.248929	0.222904	0.615467	FALSE	22.8768	22.7523	23.0012
tr|F8WHL1|F8WHL1_MOUSE	Slc30a9	0.83847	-1.19265	-0.254169	0.222915	0.615467	FALSE	22.8128	22.6858	22.9399
tr|Q3TH44|Q3TH44_MOUSE	Nudt15	1.34279	1.34279	0.425229	0.223265	0.615783	FALSE	20.7699	20.9825	20.5572
sp|Q8K1M6-3|DNM1L_MOUSE	Dnm1l	0.945878	-1.05722	-0.0802734	0.223322	0.615783	FALSE	27.4444	27.4043	27.4845
tr|Q3UCF2|Q3UCF2_MOUSE	Cdc5l	1.2056	1.2056	0.269749	0.223553	0.616017	FALSE	21.5621	21.697	21.4273
tr|Q3TAB8|Q3TAB8_MOUSE	Pacs1	1.40463	1.40463	0.49019	0.224673	0.616877	FALSE	21.4418	21.6596	21.1694
tr|D3Z689|D3Z689_MOUSE	Adamtsl5	1.14453	1.14453	0.194754	0.224122	0.616877	FALSE	24.2557	24.3531	24.1584
sp|Q9DCJ5|NDUA8_MOUSE	Ndufa8	1.06594	1.06594	0.0921256	0.224442	0.616877	FALSE	31.8282	31.8742	31.7821
sp|Q9Z2Z6|MCAT_MOUSE	Slc25a20	0.926829	-1.07895	-0.109625	0.224572	0.616877	FALSE	29.4039	29.3491	29.4587
sp|Q9D0G0|RT30_MOUSE	Mrps30	0.891857	-1.12126	-0.165115	0.224532	0.616877	FALSE	25.0641	24.9816	25.1467
tr|Q8C576|Q8C576_MOUSE	2700097O09Rik	0.860534	-1.16207	-0.216696	0.224746	0.616877	FALSE	21.7908	21.6979	21.9146
tr|Q3U6T2|Q3U6T2_MOUSE	Naga	1.25279	1.25279	0.325141	0.22493	0.61698	FALSE	22.8003	22.9629	22.6377
sp|Q80UJ7|RB3GP_MOUSE	Rab3gap1	0.632515	-1.58099	-0.660829	0.225483	0.618093	FALSE	22.9305	22.6001	23.2609
sp|Q4ZJN1-2|C1QT9_MOUSE	C1qtnf9	1.4143	1.4143	0.500088	0.225762	0.618249	FALSE	23.4906	23.7259	23.2258
sp|P63321|RALA_MOUSE	Rala	1.14483	1.14483	0.195127	0.22584	0.618249	FALSE	26.0015	26.099	25.9039
sp|P28659-2|CELF1_MOUSE	Celf1	0.825362	-1.21159	-0.276901	0.226128	0.618249	FALSE	22.3084	22.17	22.4469
sp|Q8BVU5|NUDT9_MOUSE	Nudt9	0.791005	-1.26421	-0.338241	0.22608	0.618249	FALSE	23.0273	22.8581	23.1964
sp|Q8K440-2|ABC8B_MOUSE	Abca8b	1.2045	1.2045	0.268433	0.226408	0.618614	FALSE	21.098	21.2173	20.9489
sp|Q8BMS1|ECHA_MOUSE	Hadha	0.946424	-1.05661	-0.0794417	0.226744	0.619128	FALSE	33.3672	33.3274	33.4069
tr|Q3U965|Q3U965_MOUSE	Acot8	0.841545	-1.18829	-0.248887	0.22691	0.61918	FALSE	23.3581	23.2337	23.4826
sp|Q8R238|SDSL_MOUSE	Sdsl	1.26805	1.26805	0.342609	0.227516	0.62043	FALSE	22.7693	22.9406	22.598
sp|Q99N85|RT18A_MOUSE	Mrps18a	1.17481	1.17481	0.232427	0.22819	0.621157	FALSE	23.0018	23.118	22.8855
sp|Q9CQ80|VPS25_MOUSE	Vps25	0.875193	-1.14261	-0.192327	0.228212	0.621157	FALSE	24.6395	24.5433	24.7357
tr|Z4YJL4|Z4YJL4_MOUSE	Tnks1bp1	0.602294	-1.66032	-0.731461	0.228225	0.621157	FALSE	22.4518	22.0861	22.8175
tr|Q8C907|Q8C907_MOUSE	Vac14	1.20988	1.20988	0.274862	0.229236	0.622595	FALSE	22.0579	22.1954	21.9205
tr|E9PU87|E9PU87_MOUSE	Sik3	1.18236	1.18236	0.241674	0.22942	0.622595	FALSE	22.7828	22.9036	22.662
tr|Q9QYT9|Q9QYT9_MOUSE	Prnpb	1.11413	1.11413	0.155915	0.229044	0.622595	FALSE	23.1755	23.2535	23.0976
sp|Q99N92|RM27_MOUSE	Mrpl27	1.09953	1.09953	0.136885	0.229174	0.622595	FALSE	25.1856	25.254	25.1171
sp|Q9JLV1|BAG3_MOUSE	Bag3	0.917314	-1.09014	-0.124513	0.229533	0.622595	FALSE	27.1665	27.1042	27.2287
tr|Q3TJI8|Q3TJI8_MOUSE	Hsd11b1	0.879467	-1.13705	-0.185299	0.22979	0.622595	FALSE	24.4706	24.3779	24.5632
tr|V9GX06|V9GX06_MOUSE	Gm11214	0.631393	-1.5838	-0.66339	0.229747	0.622595	FALSE	23.2363	22.8791	23.5425
tr|A1L2Z0|A1L2Z0_MOUSE	Smc1b	8.53987	8.53987	3.09421	0.230529	0.623454	FALSE	28.696	30.2431	27.1489
tr|Q80ZX2|Q80ZX2_MOUSE	Zfp790	1.8741	1.8741	0.906195	0.231725	0.623454	FALSE	24.1792	24.6323	23.7261
sp|Q8QZY9|SF3B4_MOUSE	Sf3b4	1.39761	1.39761	0.48296	0.232241	0.623454	FALSE	22.4297	22.7114	22.2285
tr|A2RS68|A2RS68_MOUSE	Snrnp70	1.19819	1.19819	0.260859	0.232417	0.623454	FALSE	22.724	22.8545	22.5936
sp|Q9D0B6|PBDC1_MOUSE	Pbdc1	1.16529	1.16529	0.220688	0.231533	0.623454	FALSE	22.3864	22.4967	22.276
tr|G5E866|G5E866_MOUSE	Sf3b1	1.14623	1.14623	0.196894	0.23123	0.623454	FALSE	23.7196	23.818	23.6211
sp|Q91VT4|CBR4_MOUSE	Cbr4	1.09107	1.09107	0.125739	0.232255	0.623454	FALSE	28.4977	28.5606	28.4349
sp|P39054-2|DYN2_MOUSE	Dnm2	1.08108	1.08108	0.112475	0.231316	0.623454	FALSE	25.4472	25.5035	25.391
sp|Q9DCM2|GSTK1_MOUSE	Gstk1	0.928917	-1.07652	-0.106379	0.232776	0.623454	FALSE	29.749	29.6958	29.8022
sp|P29788|VTNC_MOUSE	Vtn	0.927434	-1.07824	-0.108684	0.230887	0.623454	FALSE	24.5392	24.4848	24.5935
tr|Q5KU03|Q5KU03_MOUSE	Gsk3b	0.896069	-1.11599	-0.158319	0.230581	0.623454	FALSE	25.3582	25.279	25.4373
tr|Q3TGI0|Q3TGI0_MOUSE	Xrcc1	0.846879	-1.18081	-0.239772	0.231936	0.623454	FALSE	21.2126	21.0687	21.3085
sp|Q9D4H1|EXOC2_MOUSE	Exoc2	0.846457	-1.1814	-0.240491	0.232753	0.623454	FALSE	21.9913	21.871	22.1115
tr|E9Q1Y3|E9Q1Y3_MOUSE	Apob	0.837499	-1.19403	-0.255841	0.231722	0.623454	FALSE	22.0075	21.8728	22.1287
sp|Q9DB29|IAH1_MOUSE	Iah1	0.800142	-1.24978	-0.321671	0.231616	0.623454	FALSE	22.2976	22.1273	22.449
sp|O55042-2|SYUA_MOUSE	Snca	0.79499	-1.25788	-0.330992	0.230859	0.623454	FALSE	24.2362	24.0707	24.4017
tr|Q8R1E1|Q8R1E1_MOUSE	Lpgat1	0.794231	-1.25908	-0.332369	0.232152	0.623454	FALSE	21.2712	21.0962	21.4286
sp|Q80W54|FACE1_MOUSE	Zmpste24	0.705619	-1.4172	-0.503039	0.232667	0.623454	FALSE	22.0904	21.8256	22.3286
tr|Q9ESZ9|Q9ESZ9_MOUSE		1.49299	1.49299	0.578208	0.233666	0.624273	FALSE	24.1128	24.4019	23.8236
sp|Q99LJ6|GPX7_MOUSE	Gpx7	1.08742	1.08742	0.120915	0.233498	0.624273	FALSE	22.2701	22.3239	22.2029
sp|O55029|COPB2_MOUSE	Copb2	1.06406	1.06406	0.0895847	0.233675	0.624273	FALSE	25.0189	25.0637	24.9741
tr|Q3V493|Q3V493_MOUSE	Trappc4	0.881701	-1.13417	-0.181638	0.233274	0.624273	FALSE	22.5787	22.4879	22.6695
sp|O54781|SRPK2_MOUSE	Srpk2	1.20767	1.20767	0.272225	0.234411	0.625428	FALSE	22.0352	22.1785	21.9063
sp|P28740-2|KIF2A_MOUSE	Kif2a	0.838085	-1.1932	-0.254832	0.234459	0.625428	FALSE	21.3711	21.2649	21.5197
sp|Q8R429|AT2A1_MOUSE	Atp2a1	0.819645	-1.22004	-0.286929	0.234554	0.625428	FALSE	28.0192	27.8758	28.1627
tr|A0A087WNZ7|A0A087WNZ7_MOUSE	Trip12	0.59825	-1.67154	-0.74118	0.234733	0.62551	FALSE	23.0806	22.71	23.4512
tr|Q3U3S0|Q3U3S0_MOUSE	Strn4	1.27148	1.27148	0.346507	0.235013	0.625858	FALSE	22.0278	22.201	21.8545
tr|Q14BI5|Q14BI5_MOUSE	Myom2	1.13922	1.13922	0.188051	0.235432	0.626577	FALSE	31.7943	31.8883	31.7002
sp|Q6PHN9|RAB35_MOUSE	Rab35	1.12329	1.12329	0.167727	0.237097	0.62951	FALSE	24.8789	24.9628	24.7951
sp|Q9QXK3-4|COPG2_MOUSE	Copg2	1.11507	1.11507	0.15713	0.237133	0.62951	FALSE	23.5334	23.612	23.4549
sp|P50752-2|TNNT2_MOUSE	Tnnt2	0.928379	-1.07715	-0.107214	0.236765	0.62951	FALSE	34.1181	34.0645	34.1717
sp|Q7TPD2-2|F185A_MOUSE	Fam185a	0.874997	-1.14286	-0.19265	0.236952	0.62951	FALSE	20.7851	20.6717	20.8644
sp|Q9Z0E0-2|NCDN_MOUSE	Ncdn	6.92114	6.92114	2.79101	0.237324	0.629619	FALSE	22.3913	22.7402	19.9492
sp|Q8BMK4|CKAP4_MOUSE	Ckap4	1.10553	1.10553	0.144744	0.23781	0.629736	FALSE	25.0686	25.141	24.9963
sp|Q8BK72|RT27_MOUSE	Mrps27	0.870942	-1.14818	-0.199351	0.237817	0.629736	FALSE	24.7172	24.6175	24.8169
sp|Q8BH24|TM9S4_MOUSE	Tm9sf4	0.746511	-1.33957	-0.421765	0.237717	0.629736	FALSE	21.3775	21.2088	21.6305
tr|Q3V3W7|Q3V3W7_MOUSE	F13a1	1.09885	1.09885	0.135989	0.238228	0.630081	FALSE	25.3213	25.3893	25.2533
tr|Q544Y7|Q544Y7_MOUSE	Cfl1	0.898045	-1.11353	-0.15514	0.238247	0.630081	FALSE	28.9594	28.8819	29.037
sp|Q3UEB3-3|PUF60_MOUSE	Puf60	0.83973	-1.19086	-0.252002	0.238432	0.630174	FALSE	22.5931	22.4671	22.7191
tr|G3X956|G3X956_MOUSE	Supt16	1.45643	1.45643	0.542437	0.240437	0.63066	FALSE	21.8518	22.123	21.5806
tr|A0A0A0MQC7|A0A0A0MQC7_MOUSE	Mapt	1.17777	1.17777	0.236059	0.240315	0.63066	FALSE	24.6097	24.7277	24.4917
tr|A2A5R6|A2A5R6_MOUSE	Znfx1	1.16341	1.16341	0.21836	0.24075	0.63066	FALSE	21.1184	21.2192	21.0009
sp|Q9Z0Y1|DCTN3_MOUSE	Dctn3	1.08165	1.08165	0.113236	0.238851	0.63066	FALSE	24.8265	24.8831	24.7699
tr|Q9MD82|Q9MD82_MOUSE	mt-Nd5	0.940773	-1.06296	-0.0880813	0.240737	0.63066	FALSE	30.0783	30.0342	30.1223
sp|Q9WUZ7|SH3BG_MOUSE	Sh3bgr	0.934435	-1.07017	-0.0978339	0.240124	0.63066	FALSE	27.596	27.547	27.6449
sp|Q6P9R2|OXSR1_MOUSE	Oxsr1	0.933079	-1.07172	-0.0999283	0.240659	0.63066	FALSE	25.4188	25.3688	25.4688
sp|P54071|IDHP_MOUSE	Idh2	0.92928	-1.0761	-0.105815	0.239193	0.63066	FALSE	33.5315	33.4786	33.5844
sp|Q8VCT3|AMPB_MOUSE	Rnpep	0.921206	-1.08553	-0.118404	0.240866	0.63066	FALSE	24.6813	24.6221	24.7405
tr|Q3UIG0|Q3UIG0_MOUSE	Eif3e	0.910139	-1.09873	-0.135841	0.239429	0.63066	FALSE	24.5901	24.5221	24.658
tr|Q9EQ83|Q9EQ83_MOUSE	Sgcg	0.909051	-1.10005	-0.137567	0.240687	0.63066	FALSE	26.8773	26.8085	26.9461
sp|Q9QUR7|PIN1_MOUSE	Pin1	0.887425	-1.12686	-0.172303	0.239628	0.63066	FALSE	25.4898	25.4037	25.576
tr|Q8K3A8|Q8K3A8_MOUSE	Srsf4	0.861896	-1.16023	-0.214414	0.239885	0.63066	FALSE	22.6156	22.5084	22.7228
sp|Q61503|5NTD_MOUSE	Nt5e	0.854582	-1.17016	-0.226708	0.24085	0.63066	FALSE	21.5731	21.4673	21.694
sp|Q66K08|CILP1_MOUSE	Cilp	0.343058	-2.91496	-1.54348	0.239065	0.63066	FALSE	23.7765	23.1977	24.7411
tr|A0AUN0|A0AUN0_MOUSE	Sec23ip	0.729506	-1.37079	-0.455008	0.241079	0.630825	FALSE	23.7979	23.5704	24.0254
tr|Q6PDS4|Q6PDS4_MOUSE	Fxn	0.905676	-1.10415	-0.142933	0.241741	0.631773	FALSE	26.5144	26.4429	26.5859
tr|Q3TK95|Q3TK95_MOUSE	Eif4e	0.865463	-1.15545	-0.208455	0.24161	0.631773	FALSE	25.0746	24.9704	25.1788
tr|Q8C894|Q8C894_MOUSE	Lipt1	0.836708	-1.19516	-0.257204	0.242017	0.632101	FALSE	22.7656	22.637	22.8942
sp|Q5FW60|MUP20_MOUSE	Mup20	1.75797	1.75797	0.813912	0.242519	0.632666	FALSE	22.5969	23.2945	22.4806
sp|Q9CZP0|UFSP1_MOUSE	Ufsp1	0.398886	-2.50698	-1.32595	0.242535	0.632666	FALSE	23.0963	22.6543	23.9803
sp|Q9CQM9|GLRX3_MOUSE	Glrx3	1.08712	1.08712	0.120511	0.242887	0.633192	FALSE	26.3266	26.3869	26.2664
sp|Q60790|RASA3_MOUSE	Rasa3	0.438077	-2.2827	-1.19074	0.243041	0.633201	FALSE	24.4579	23.8625	25.0532
tr|Q149V4|Q149V4_MOUSE	H2ac20	1.11921	1.11921	0.162475	0.243538	0.633712	FALSE	33.23	33.3113	33.1488
sp|Q06185|ATP5I_MOUSE	Atp5me	1.07042	1.07042	0.098181	0.243394	0.633712	FALSE	32.2738	32.3228	32.2247
tr|B7U582|B7U582_MOUSE		1.2867	1.2867	0.363674	0.244784	0.633816	FALSE	25.6033	25.7851	25.4214
tr|A0A494BBG2|A0A494BBG2_MOUSE	Mcrip2	1.17892	1.17892	0.237462	0.244463	0.633816	FALSE	23.5819	23.7006	23.4631
sp|Q99KR3|LACB2_MOUSE	Lactb2	1.11801	1.11801	0.160936	0.24414	0.633816	FALSE	24.4154	24.4958	24.3349
tr|Q6RI64|Q6RI64_MOUSE	Psmb1	1.11771	1.11771	0.160545	0.244345	0.633816	FALSE	27.2527	27.333	27.1725
tr|D3YUM1|D3YUM1_MOUSE	Ndufv1	0.934489	-1.0701	-0.0977505	0.243811	0.633816	FALSE	30.8386	30.7897	30.8875
tr|A0A0R4J140|A0A0R4J140_MOUSE	Cluh	0.918834	-1.08834	-0.122124	0.243991	0.633816	FALSE	26.1925	26.1314	26.2536
sp|Q9CR24|NUDT8_MOUSE	Nudt8	0.914358	-1.09366	-0.129168	0.244614	0.633816	FALSE	26.03	25.9654	26.0946
sp|Q8K2Q7|BROX_MOUSE	Brox	0.889687	-1.12399	-0.16863	0.244766	0.633816	FALSE	21.9338	21.8495	22.0181
tr|Q3UGE9|Q3UGE9_MOUSE	Tfip11	1.18811	1.18811	0.248673	0.246577	0.635834	FALSE	20.192	20.3301	20.0814
sp|O70423|AOC3_MOUSE	Aoc3	1.14584	1.14584	0.196411	0.24615	0.635834	FALSE	24.7973	24.8955	24.6991
tr|D3Z632|D3Z632_MOUSE	Aktip	1.11358	1.11358	0.155203	0.24643	0.635834	FALSE	22.2018	22.2794	22.1242
sp|Q9CXI0|COQ5_MOUSE	Coq5	0.934898	-1.06964	-0.0971196	0.246153	0.635834	FALSE	27.6944	27.6459	27.743
sp|P30115|GSTA3_MOUSE	Gsta3	0.869305	-1.15034	-0.202066	0.24637	0.635834	FALSE	24.6434	24.5424	24.7445
sp|Q921Y0-2|MOB1A_MOUSE	Mob1a	0.839975	-1.19051	-0.251582	0.246622	0.635834	FALSE	23.8225	23.6827	23.9343
tr|Q8C5M4|Q8C5M4_MOUSE	Pdcd6	0.759851	-1.31605	-0.396211	0.246333	0.635834	FALSE	23.5256	23.3275	23.7237
sp|P54116|STOM_MOUSE	Stom	1.07623	1.07623	0.10599	0.247188	0.636514	FALSE	26.4637	26.5167	26.4107
tr|Q3TIC8|Q3TIC8_MOUSE	Uqcrc1	0.921261	-1.08547	-0.118319	0.247164	0.636514	FALSE	32.5389	32.4797	32.598
sp|Q99JH8|ERD21_MOUSE	Kdelr1	1.45714	1.45714	0.543143	0.248715	0.637086	FALSE	23.1393	23.4251	22.882
sp|Q3UIA2-4|RHG17_MOUSE	Arhgap17	1.28746	1.28746	0.364525	0.248406	0.637086	FALSE	20.8808	21.0465	20.682
tr|Q571J8|Q571J8_MOUSE	Mark2	1.22022	1.22022	0.287138	0.248944	0.637086	FALSE	21.9102	22.0537	21.7666
tr|P97506|P97506_MOUSE	Icln	1.15143	1.15143	0.203429	0.248854	0.637086	FALSE	22.485	22.5867	22.3833
tr|A0A338P7E0|A0A338P7E0_MOUSE	Top3b	1.12912	1.12912	0.1752	0.248811	0.637086	FALSE	20.6742	20.7618	20.5866
sp|Q11011|PSA_MOUSE	Npepps	0.929606	-1.07572	-0.105308	0.248576	0.637086	FALSE	27.1893	27.1366	27.2419
tr|Q61177|Q61177_MOUSE	Csnk2a1	0.899847	-1.1113	-0.152249	0.249229	0.637086	FALSE	25.0021	24.926	25.0783
tr|Q3TVS6|Q3TVS6_MOUSE	Ctsb	0.897563	-1.11413	-0.155915	0.249097	0.637086	FALSE	27.1211	27.0431	27.199
tr|Q3TL72|Q3TL72_MOUSE	Uba3	0.891003	-1.12233	-0.166499	0.248008	0.637086	FALSE	24.1138	24.0306	24.197
tr|A0A1W2P729|A0A1W2P729_MOUSE	Cnpy2	0.857347	-1.16639	-0.222048	0.248034	0.637086	FALSE	24.3742	24.2632	24.4852
sp|O55111|DSG2_MOUSE	Dsg2	0.820641	-1.21856	-0.285177	0.248849	0.637086	FALSE	25.0308	24.8882	25.1734
sp|Q9WTX2|PRKRA_MOUSE	Prkra	0.73203	-1.36606	-0.450026	0.248722	0.637086	FALSE	22.3106	22.0856	22.5356
tr|A2RSB1|A2RSB1_MOUSE	Nap1l4	1.10493	1.10493	0.143958	0.249588	0.63723	FALSE	25.2275	25.2995	25.1555
sp|P62334|PRS10_MOUSE	Psmc6	0.914039	-1.09404	-0.129672	0.249586	0.63723	FALSE	25.6872	25.6223	25.752
tr|Q059U9|Q059U9_MOUSE	Akap8	1.25955	1.25955	0.332912	0.250049	0.637881	FALSE	20.6185	20.7665	20.4336
sp|Q9CXW2|RT22_MOUSE	Mrps22	0.936119	-1.06824	-0.0952363	0.250146	0.637881	FALSE	25.5028	25.4551	25.5504
sp|Q8K2C6|SIR5_MOUSE	Sirt5	0.923116	-1.08329	-0.115415	0.25067	0.638828	FALSE	27.243	27.1853	27.3007
sp|Q9ESW8|PGPI_MOUSE	Pgpep1	1.292	1.292	0.369611	0.251603	0.640042	FALSE	23.0812	23.2783	22.9087
sp|O09114-2|PTGDS_MOUSE	Ptgds	1.26531	1.26531	0.339496	0.251481	0.640042	FALSE	25.3117	25.4814	25.142
tr|Q3U102|Q3U102_MOUSE	Esam	1.14298	1.14298	0.192796	0.251562	0.640042	FALSE	23.4648	23.5612	23.3684
tr|E0CYJ0|E0CYJ0_MOUSE	Mob4	1.19863	1.19863	0.261382	0.251833	0.640241	FALSE	22.6821	22.7941	22.5327
sp|Q9ERU9|RBP2_MOUSE	Ranbp2	1.45452	1.45452	0.540541	0.252512	0.640393	FALSE	22.5571	22.8415	22.301
tr|Q3TYL9|Q3TYL9_MOUSE	Cnp	1.2209	1.2209	0.28795	0.252847	0.640393	FALSE	21.7088	21.8528	21.5648
tr|Q9D8S5|Q9D8S5_MOUSE	Srsf5	1.18409	1.18409	0.243777	0.252742	0.640393	FALSE	23.2879	23.4097	23.166
sp|Q9JKF1|IQGA1_MOUSE	Iqgap1	1.1311	1.1311	0.177726	0.252959	0.640393	FALSE	24.6313	24.7202	24.5424
tr|F6ZFT1|F6ZFT1_MOUSE	Ndufab1	0.859126	-1.16397	-0.219058	0.252245	0.640393	FALSE	29.7698	29.6603	29.8793
sp|Q9DBM2|ECHP_MOUSE	Ehhadh	0.816094	-1.22535	-0.293192	0.252543	0.640393	FALSE	23.8346	23.688	23.9812
sp|Q9JJN5|CBPN_MOUSE	Cpn1	0.790843	-1.26447	-0.338536	0.252111	0.640393	FALSE	22.0839	21.9058	22.2443
sp|Q9WUB3|PYGM_MOUSE	Pygm	0.940442	-1.06333	-0.0885897	0.253267	0.640787	FALSE	31.4391	31.3948	31.4834
tr|Q3URU9|Q3URU9_MOUSE	Pde6d	1.33413	1.33413	0.415895	0.254428	0.640877	FALSE	23.2483	23.4563	23.0404
tr|E9Q405|E9Q405_MOUSE	Myo18a	1.29264	1.29264	0.370315	0.25398	0.640877	FALSE	25.5389	25.724	25.3537
tr|Q5SUH7|Q5SUH7_MOUSE	Clint1	1.26987	1.26987	0.344684	0.254341	0.640877	FALSE	23.2136	23.3859	23.0412
sp|P53995|APC1_MOUSE	Anapc1	1.10934	1.10934	0.149703	0.254046	0.640877	FALSE	21.2465	21.3253	21.1756
tr|A0A0F6AIX5|A0A0F6AIX5_MOUSE	Ldah	0.928375	-1.07715	-0.107221	0.254522	0.640877	FALSE	24.4034	24.3498	24.457
sp|Q9DCL9|PUR6_MOUSE	Paics	0.927871	-1.07774	-0.108004	0.254188	0.640877	FALSE	25.9192	25.8652	25.9732
sp|Q9R0E2|PLOD1_MOUSE	Plod1	0.838251	-1.19296	-0.254545	0.253917	0.640877	FALSE	22.648	22.5207	22.7753
tr|Q4FZG2|Q4FZG2_MOUSE	Fdx1	0.80897	-1.23614	-0.305841	0.253776	0.640877	FALSE	25.4988	25.3459	25.6517
tr|Q91V28|Q91V28_MOUSE	Pgd	0.908119	-1.10118	-0.139047	0.254968	0.641615	FALSE	25.7828	25.7133	25.8523
sp|Q62095|DDX3Y_MOUSE	Ddx3y	1.19219	1.19219	0.25361	0.255219	0.641863	FALSE	24.0136	24.1404	23.8868
sp|P63017|HSP7C_MOUSE	Hspa8	0.934403	-1.0702	-0.0978828	0.255596	0.642042	FALSE	31.0263	30.9773	31.0752
tr|E9PVY8|E9PVY8_MOUSE	Macf1	0.658903	-1.51768	-0.601863	0.255582	0.642042	FALSE	23.0959	22.795	23.3969
tr|A0A0N4SUH8|A0A0N4SUH8_MOUSE	Nfu1	0.848891	-1.17801	-0.236349	0.256058	0.642821	FALSE	26.5285	26.4103	26.6467
sp|P50544|ACADV_MOUSE	Acadvl	0.952026	-1.05039	-0.0709278	0.256577	0.642972	FALSE	32.0612	32.0258	32.0967
sp|Q921G7|ETFD_MOUSE	Etfdh	0.938744	-1.06525	-0.0911958	0.256565	0.642972	FALSE	31.1754	31.1298	31.221
tr|Q921M8|Q921M8_MOUSE	Usp4	0.931052	-1.07405	-0.103067	0.256515	0.642972	FALSE	23.4805	23.429	23.532
sp|Q8K2Y7|RM47_MOUSE	Mrpl47	1.11739	1.11739	0.160129	0.25713	0.643931	FALSE	24.8169	24.897	24.7368
sp|Q9D820|PRXD1_MOUSE	Prorsd1	0.909532	-1.09947	-0.136804	0.257266	0.643931	FALSE	24.4319	24.3635	24.5003
tr|Q545S0|Q545S0_MOUSE	Tst	1.07875	1.07875	0.109362	0.258042	0.645489	FALSE	26.4793	26.5339	26.4246
sp|Q99K01-3|PDXD1_MOUSE	Pdxdc1	1.21717	1.21717	0.283533	0.259007	0.647518	FALSE	22.3301	22.4644	22.1809
sp|P11679|K2C8_MOUSE	Krt8	1.58807	1.58807	0.667271	0.259234	0.647699	FALSE	22.2439	22.5776	21.9103
sp|O70548|TELT_MOUSE	Tcap	0.882428	-1.13324	-0.180449	0.259912	0.649009	FALSE	27.0074	26.9172	27.0977
tr|Q6IM74|Q6IM74_MOUSE	Rtn2	0.914703	-1.09325	-0.128625	0.260148	0.649213	FALSE	28.5829	28.5186	28.6472
tr|A2AW05|A2AW05_MOUSE	Ssrp1	1.14073	1.14073	0.18996	0.260601	0.649958	FALSE	22.7401	22.8351	22.6451
tr|Q8BUE0|Q8BUE0_MOUSE	Ccdc93	2.54177	2.54177	1.34583	0.262109	0.650759	FALSE	24.3976	25.0705	23.7247
tr|A0A0G2JG95|A0A0G2JG95_MOUSE	Pgam5	1.44632	1.44632	0.532382	0.261548	0.650759	FALSE	22.6812	22.9614	22.4291
tr|B1AWE0|B1AWE0_MOUSE	Clta	1.34509	1.34509	0.4277	0.261921	0.650759	FALSE	22.106	22.3199	21.8922
sp|Q68FE6|RIPR1_MOUSE	Ripor1	1.32714	1.32714	0.408324	0.261525	0.650759	FALSE	21.307	21.4884	21.0801
tr|Q3TWR3|Q3TWR3_MOUSE	Prkag1	1.0644	1.0644	0.0900381	0.261706	0.650759	FALSE	25.9441	25.9892	25.8991
sp|O54988-2|SLK_MOUSE	Slk	0.923669	-1.08264	-0.114553	0.261321	0.650759	FALSE	23.6801	23.6229	23.7374
sp|Q8VDG5|PPCS_MOUSE	Ppcs	0.917068	-1.09043	-0.124899	0.261876	0.650759	FALSE	24.1864	24.124	24.2489
sp|Q8BGW1-2|FTO_MOUSE	Fto	0.822187	-1.21627	-0.282461	0.262316	0.650759	FALSE	20.9307	20.7612	21.0437
sp|Q80UZ0|FGD5_MOUSE	Fgd5	0.297788	-3.35809	-1.74764	0.262314	0.650759	FALSE	26.6259	25.5773	27.3249
sp|Q6PDY2|AEDO_MOUSE	Ado	1.1781	1.1781	0.236457	0.263227	0.651564	FALSE	23.3155	23.4275	23.1911
tr|V9GWW6|V9GWW6_MOUSE	Mlip	0.932477	-1.07241	-0.10086	0.26326	0.651564	FALSE	27.0369	26.9864	27.0873
sp|Q3UM45|PP1R7_MOUSE	Ppp1r7	0.904386	-1.10572	-0.14499	0.262988	0.651564	FALSE	25.3807	25.3082	25.4532
sp|Q9D4H8|CUL2_MOUSE	Cul2	0.896551	-1.11539	-0.157542	0.262808	0.651564	FALSE	23.6097	23.5309	23.6885
tr|B1ATZ0|B1ATZ0_MOUSE		1.22553	1.22553	0.293403	0.264233	0.651922	FALSE	23.0798	23.2265	22.9331
tr|Q3UKQ3|Q3UKQ3_MOUSE	Wbp11	1.22107	1.22107	0.28815	0.264042	0.651922	FALSE	21.4711	21.6391	21.351
tr|A0A0J9YVG0|A0A0J9YVG0_MOUSE	Ppm1g	1.15511	1.15511	0.208035	0.264462	0.651922	FALSE	22.242	22.3522	22.1441
tr|A0A2R8VJW0|A0A2R8VJW0_MOUSE	Aco2	1.0871	1.0871	0.120487	0.263606	0.651922	FALSE	26.7469	26.8072	26.6867
sp|Q9D832|DNJB4_MOUSE	Dnajb4	1.08426	1.08426	0.116709	0.264237	0.651922	FALSE	26.0711	26.1295	26.0127
sp|Q3UHX2|HAP28_MOUSE	Pdap1	0.893714	-1.11893	-0.162114	0.26449	0.651922	FALSE	23.4735	23.3925	23.5546
tr|Q3TU85|Q3TU85_MOUSE	Hspa1b	0.785621	-1.27288	-0.348095	0.263899	0.651922	FALSE	24.1137	23.9397	24.2878
sp|A6H6E2|MMRN2_MOUSE	Mmrn2	1.21171	1.21171	0.277047	0.265279	0.6528	FALSE	22.878	23.0165	22.7395
tr|Q3U2J2|Q3U2J2_MOUSE	Slc2a1	1.19082	1.19082	0.25195	0.266122	0.6528	FALSE	20.5118	20.6221	20.3701
sp|Q8BG73|SH3L2_MOUSE	Sh3bgrl2	1.16753	1.16753	0.223464	0.265592	0.6528	FALSE	23.9613	24.0731	23.8496
tr|A2ADE0|A2ADE0_MOUSE	Plekhm2	1.1442	1.1442	0.194343	0.265724	0.6528	FALSE	22.7341	22.8312	22.6369
sp|Q9R0E1|PLOD3_MOUSE	Plod3	1.11759	1.11759	0.16039	0.265713	0.6528	FALSE	22.337	22.4172	22.2568
tr|Q6ZWQ9|Q6ZWQ9_MOUSE	Myl12a	1.1036	1.1036	0.142222	0.26557	0.6528	FALSE	26.4375	26.5086	26.3664
sp|P06745|G6PI_MOUSE	Gpi	0.938341	-1.06571	-0.0918161	0.266176	0.6528	FALSE	30.6409	30.595	30.6868
tr|Q7JCY9|Q7JCY9_MOUSE	ATP6	0.923077	-1.08333	-0.115477	0.266243	0.6528	FALSE	30.2535	30.1958	30.3113
sp|Q8BL03|MCATL_MOUSE	Slc25a29	0.850827	-1.17533	-0.233062	0.26603	0.6528	FALSE	22.5712	22.4547	22.6878
tr|A0JNY7|A0JNY7_MOUSE	Eif4g2	1.11585	1.11585	0.15814	0.26664	0.653393	FALSE	24.1675	24.2465	24.0884
tr|Q3TDA7|Q3TDA7_MOUSE	Pacsin2	1.0793	1.0793	0.110096	0.267336	0.653574	FALSE	26.0638	26.1189	26.0088
tr|Q3TKM5|Q3TKM5_MOUSE	Idh3g	0.939323	-1.0646	-0.0903064	0.266923	0.653574	FALSE	30.9675	30.9224	31.0127
tr|Q4FJX9|Q4FJX9_MOUSE	Sod2	0.927785	-1.07784	-0.108137	0.267261	0.653574	FALSE	32.1764	32.1223	32.2305
tr|S4R2B0|S4R2B0_MOUSE	Rbm25	0.818687	-1.22147	-0.288616	0.267064	0.653574	FALSE	22.3782	22.2415	22.5301
sp|Q8BX70-3|VP13C_MOUSE	Vps13c	0.907246	-1.10224	-0.140434	0.267491	0.653574	FALSE	23.9769	23.9067	24.0471
sp|Q8BT60|CPNE3_MOUSE	Cpne3	1.10507	1.10507	0.144137	0.26785	0.653926	FALSE	24.6274	24.6995	24.5553
tr|Q8VCG1|Q8VCG1_MOUSE	Dut	1.07938	1.07938	0.110197	0.268177	0.653926	FALSE	25.5953	25.6504	25.5402
sp|P35550|FBRL_MOUSE	Fbl	1.07865	1.07865	0.10922	0.267973	0.653926	FALSE	26.0665	26.1211	26.0119
sp|O54879|HMGB3_MOUSE	Hmgb3	0.601525	-1.66244	-0.733302	0.268258	0.653926	FALSE	23.0697	22.7246	23.4579
tr|W6PPR4|W6PPR4_MOUSE	Ank3	1.11849	1.11849	0.161552	0.268522	0.654192	FALSE	24.1288	24.2096	24.048
tr|H9H9R5|H9H9R5_MOUSE		1.17821	1.17821	0.236603	0.269172	0.655342	FALSE	22.8356	22.9539	22.7173
sp|P07309|TTHY_MOUSE	Ttr	1.10773	1.10773	0.147602	0.269306	0.655342	FALSE	28.6049	28.6787	28.5311
tr|D1FNM9|D1FNM9_MOUSE	Atp2b4	1.29047	1.29047	0.367895	0.269924	0.655941	FALSE	21.5711	21.7551	21.3872
tr|A0A1B0GT76|A0A1B0GT76_MOUSE	Apbb1	1.15034	1.15034	0.202065	0.270738	0.655941	FALSE	22.5469	22.6426	22.4406
tr|Q5M9N6|Q5M9N6_MOUSE	Rpl37a	1.1291	1.1291	0.175179	0.270734	0.655941	FALSE	24.7235	24.8111	24.6359
sp|Q6PHZ2-4|KCC2D_MOUSE	Camk2d	1.08356	1.08356	0.115776	0.2708	0.655941	FALSE	26.5838	26.6417	26.5259
sp|Q9R112|SQOR_MOUSE	Sqor	1.07494	1.07494	0.104249	0.27005	0.655941	FALSE	26.7818	26.8339	26.7297
sp|Q8BH95|ECHM_MOUSE	Echs1	1.05823	1.05823	0.0816482	0.269938	0.655941	FALSE	31.9921	32.0329	31.9513
sp|Q9EPN1-3|NBEA_MOUSE	Nbea	0.79253	-1.26178	-0.335462	0.2706	0.655941	FALSE	21.2234	21.0557	21.3911
tr|G3X973|G3X973_MOUSE	Stab1	0.77817	-1.28507	-0.361843	0.270249	0.655941	FALSE	20.7823	20.6153	20.9772
sp|Q02013|AQP1_MOUSE	Aqp1	1.10012	1.10012	0.13766	0.271714	0.656266	FALSE	28.1781	28.2469	28.1093
sp|P26883|FKB1A_MOUSE	Fkbp1a	0.909887	-1.09904	-0.136241	0.271262	0.656266	FALSE	27.204	27.1359	27.2721
sp|P27773|PDIA3_MOUSE	Pdia3	0.909257	-1.0998	-0.137239	0.271455	0.656266	FALSE	27.9259	27.8572	27.9945
sp|Q9D2R8|RT33_MOUSE	Mrps33	0.886102	-1.12854	-0.174455	0.271626	0.656266	FALSE	24.0973	24.0101	24.1846
sp|O70571|PDK4_MOUSE	Pdk4	0.821501	-1.21728	-0.283666	0.271562	0.656266	FALSE	27.0685	26.9267	27.2104
sp|Q9JHS3|LTOR2_MOUSE	Lamtor2	1.1471	1.1471	0.197987	0.271984	0.656541	FALSE	23.3244	23.4234	23.2254
tr|Q19VH2|Q19VH2_MOUSE	Ablim2	1.54012	1.54012	0.623045	0.273466	0.658263	FALSE	24.9771	25.2886	24.6655
tr|Q3V0F6|Q3V0F6_MOUSE	Gm7337	1.28783	1.28783	0.364945	0.272966	0.658263	FALSE	24.8898	25.0616	24.6966
sp|Q60597|ODO1_MOUSE	Ogdh	1.06231	1.06231	0.0872115	0.273123	0.658263	FALSE	31.9901	32.0337	31.9465
tr|Q4VBC9|Q4VBC9_MOUSE	Ndufb11	0.933667	-1.07105	-0.0990205	0.27348	0.658263	FALSE	30.0166	29.9671	30.0661
tr|E9Q9M5|E9Q9M5_MOUSE	Usp19	0.871434	-1.14753	-0.198537	0.273403	0.658263	FALSE	21.5305	21.426	21.6245
tr|E9Q3G7|E9Q3G7_MOUSE	Atp11a	1.19342	1.19342	0.255107	0.273825	0.658584	FALSE	21.2685	21.396	21.1409
sp|Q9DAT5|MTU1_MOUSE	Trmu	0.878	-1.13895	-0.187708	0.273927	0.658584	FALSE	23.0701	22.9763	23.164
sp|Q9EPL8|IPO7_MOUSE	Ipo7	0.943817	-1.05953	-0.0834209	0.274181	0.658818	FALSE	25.1183	25.0766	25.16
tr|Q80YU9|Q80YU9_MOUSE	Rbbp9	1.18391	1.18391	0.243555	0.274456	0.659101	FALSE	24.6969	24.8187	24.5752
tr|B9EIV8|B9EIV8_MOUSE	Slc12a7	1.07293	1.07293	0.101556	0.274751	0.659434	FALSE	25.1677	25.2185	25.1169
tr|A0A0R4J0D3|A0A0R4J0D3_MOUSE	Stt3b	1.22884	1.22884	0.2973	0.275105	0.65953	FALSE	23.4031	23.5518	23.2545
tr|Q8CC06|Q8CC06_MOUSE	Itga6	0.806454	-1.24	-0.310335	0.275059	0.65953	FALSE	21.0901	20.9431	21.2535
tr|Q91VZ1|Q91VZ1_MOUSE	Snx2	1.28691	1.28691	0.36391	0.275505	0.659736	FALSE	26.9397	27.1217	26.7577
sp|Q8R3Q2|PP6R2_MOUSE	Ppp6r2	0.868292	-1.15169	-0.203748	0.275393	0.659736	FALSE	21.5552	21.4593	21.663
sp|P99026|PSB4_MOUSE	Psmb4	1.09557	1.09557	0.131683	0.276058	0.660685	FALSE	26.9718	27.0377	26.906
sp|Q64727|VINC_MOUSE	Vcl	0.8961	-1.11595	-0.158269	0.276716	0.661884	FALSE	29.1768	29.0977	29.2559
sp|Q9WTP7|KAD3_MOUSE	Ak3	0.931771	-1.07323	-0.101953	0.276997	0.662178	FALSE	28.144	28.093	28.195
sp|Q64332|SYN2_MOUSE	Syn2	1.37578	1.37578	0.460254	0.277415	0.6628	FALSE	21.7636	21.9531	21.4928
tr|H3BJ02|H3BJ02_MOUSE	Stx5a	1.47339	1.47339	0.559141	0.278022	0.663121	FALSE	22.5121	22.777	22.2178
sp|Q9JIG8|PRAF2_MOUSE	Praf2	0.771864	-1.29557	-0.373582	0.277977	0.663121	FALSE	22.3606	22.1307	22.5042
tr|Q3U4J9|Q3U4J9_MOUSE	Cdk6	0.580297	-1.72326	-0.785137	0.277987	0.663121	FALSE	20.7465	20.3539	21.139
sp|Q9Z266|SNAPN_MOUSE	Snapin	1.21195	1.21195	0.27733	0.279403	0.664155	FALSE	22.7489	22.8876	22.6103
tr|Q4VA93|Q4VA93_MOUSE	Prkca	1.20697	1.20697	0.271392	0.279084	0.664155	FALSE	23.2187	23.3544	23.083
sp|B1AUE5|PEX10_MOUSE	Pex10	1.12879	1.12879	0.174775	0.279271	0.664155	FALSE	22.0393	22.1267	21.9519
sp|Q9CQV8-2|1433B_MOUSE	Ywhab	0.93566	-1.06876	-0.0959436	0.279244	0.664155	FALSE	27.5465	27.4986	27.5945
sp|Q6ZPJ3|UBE2O_MOUSE	Ube2o	0.886826	-1.12762	-0.173277	0.278885	0.664155	FALSE	23.0052	22.9185	23.0918
tr|B2RY08|B2RY08_MOUSE	Dock9	0.641745	-1.55825	-0.639927	0.279084	0.664155	FALSE	23.0522	22.7536	23.3935
sp|Q921H8|THIKA_MOUSE	Acaa1a	0.89082	-1.12256	-0.166794	0.279871	0.664516	FALSE	27.504	27.4206	27.5874
sp|Q6PB44-2|PTN23_MOUSE	Ptpn23	0.76307	-1.3105	-0.390113	0.279849	0.664516	FALSE	21.5176	21.2881	21.6782
tr|Q924B0|Q924B0_MOUSE	Impa1	1.09023	1.09023	0.124637	0.280087	0.664653	FALSE	25.6749	25.7373	25.6126
tr|Q53ZN9|Q53ZN9_MOUSE	Slc4a1	1.1213	1.1213	0.165168	0.280828	0.666035	FALSE	26.9346	27.0172	26.852
tr|A0A1L1STG9|A0A1L1STG9_MOUSE	Dpp8	1.15685	1.15685	0.2102	0.281048	0.666183	FALSE	23.0755	23.1868	22.9766
tr|G3UW46|G3UW46_MOUSE	Atp23	1.44929	1.44929	0.535345	0.28149	0.666853	FALSE	20.7916	21.0211	20.4857
tr|A0A0H3XWX3|A0A0H3XWX3_MOUSE	Igf2bp1	2.24329	2.24329	1.16562	0.281653	0.666865	FALSE	23.675	24.2578	23.0922
sp|Q922Q9|CHID1_MOUSE	Chid1	1.24007	1.24007	0.310418	0.282643	0.666957	FALSE	22.379	22.5032	22.1927
tr|Q0VG22|Q0VG22_MOUSE	Stard10	1.20416	1.20416	0.268032	0.282118	0.666957	FALSE	22.239	22.373	22.105
sp|Q921Z5|TFIP8_MOUSE	Tnfaip8	1.11695	1.11695	0.159565	0.282644	0.666957	FALSE	24.2577	24.3375	24.1779
sp|O54734|OST48_MOUSE	Ddost	1.11114	1.11114	0.152037	0.282266	0.666957	FALSE	25.3664	25.4425	25.2904
tr|E9Q800|E9Q800_MOUSE	Immt	1.09285	1.09285	0.128097	0.282362	0.666957	FALSE	28.4151	28.4792	28.3511
tr|A0A3B2WBL1|A0A3B2WBL1_MOUSE	Rpl10a	0.94245	-1.06106	-0.0855116	0.282088	0.666957	FALSE	26.8603	26.8175	26.903
sp|Q02105|C1QC_MOUSE	C1qc	1.18151	1.18151	0.240628	0.284151	0.66821	FALSE	22.5283	22.6727	22.4321
tr|Q8BWW3|Q8BWW3_MOUSE	Pgm3	1.07807	1.07807	0.10845	0.284167	0.66821	FALSE	23.6727	23.7269	23.6184
tr|Q3UPK6|Q3UPK6_MOUSE	Psma5	1.0616	1.0616	0.0862386	0.283782	0.66821	FALSE	27.1445	27.1877	27.1014
sp|O35566|CD151_MOUSE	Cd151	0.915378	-1.09244	-0.12756	0.283951	0.66821	FALSE	25.9787	25.9149	26.0425
sp|Q9Z1K5|ARI1_MOUSE	Arih1	0.877868	-1.13912	-0.187924	0.284287	0.66821	FALSE	23.2014	23.1075	23.2954
tr|B2CSK2|B2CSK2_MOUSE		0.710527	-1.40741	-0.493039	0.283729	0.66821	FALSE	23.3888	23.1568	23.6498
tr|Q3UA21|Q3UA21_MOUSE	Stx6	0.650439	-1.53742	-0.620513	0.283878	0.66821	FALSE	21.7018	21.3916	22.0121
sp|P70377-3|FGF13_MOUSE	Fgf13	1.25241	1.25241	0.324701	0.285016	0.669385	FALSE	22.3404	22.5028	22.1781
sp|Q8BP67|RL24_MOUSE	Rpl24	1.06475	1.06475	0.0905117	0.285105	0.669385	FALSE	26.7461	26.7914	26.7009
tr|Q3TFA9|Q3TFA9_MOUSE	Tmod3	1.13677	1.13677	0.184942	0.285979	0.67106	FALSE	24.1405	24.2329	24.048
sp|Q3TZZ7|ESYT2_MOUSE	Esyt2	1.12627	1.12627	0.171548	0.286245	0.67116	FALSE	22.7344	22.8202	22.6487
tr|Q5RL55|Q5RL55_MOUSE	Abcf1	1.09864	1.09864	0.135721	0.286387	0.67116	FALSE	23.674	23.7419	23.6061
tr|Q5SX53|Q5SX53_MOUSE	Slc25a11	1.05083	1.05083	0.071523	0.287138	0.67116	FALSE	32.0126	32.0484	31.9768
tr|Q8CAJ7|Q8CAJ7_MOUSE	Dnpep	0.913094	-1.09518	-0.131165	0.286542	0.67116	FALSE	25.6264	25.5608	25.6919
sp|Q6VVW5-2|ANPRB_MOUSE	Npr2	0.816848	-1.22422	-0.291861	0.286837	0.67116	FALSE	20.661	20.5359	20.8277
tr|Q3TCZ2|Q3TCZ2_MOUSE	Slc29a1	0.797223	-1.25435	-0.326945	0.286983	0.67116	FALSE	23.5147	23.3512	23.6782
tr|G3X8P6|G3X8P6_MOUSE	Txnrd3	0.782192	-1.27846	-0.354405	0.286951	0.67116	FALSE	22.2108	22.0336	22.388
sp|Q8BJW6|EIF2A_MOUSE	Eif2a	1.13123	1.13123	0.177897	0.28742	0.671445	FALSE	22.2847	22.3736	22.1957
sp|P36916|GNL1_MOUSE	Gnl1	1.17772	1.17772	0.235993	0.287802	0.671964	FALSE	22.2026	22.3268	22.0908
sp|Q8R0J7|VP37B_MOUSE	Vps37b	1.17105	1.17105	0.227798	0.288232	0.672331	FALSE	21.4708	21.5787	21.3509
sp|Q6P9Z1|SMRD3_MOUSE	Smarcd3	0.719804	-1.38927	-0.474325	0.288279	0.672331	FALSE	20.9899	20.7686	21.2429
tr|Q3V1T9|Q3V1T9_MOUSE	Plg	1.13472	1.13472	0.18233	0.288903	0.673186	FALSE	26.4293	26.5205	26.3382
sp|Q3TMH2|SCRN3_MOUSE	Scrn3	0.901086	-1.10977	-0.150264	0.288966	0.673186	FALSE	25.1463	25.0711	25.2214
sp|Q5U430|UBR3_MOUSE	Ubr3	1.2573	1.2573	0.330331	0.29005	0.67434	FALSE	22.6192	22.7844	22.4541
sp|A6PWD2-4|FHAD1_MOUSE	Fhad1	1.15992	1.15992	0.214026	0.291997	0.67434	FALSE	23.4992	23.6062	23.3921
tr|E9PYG6|E9PYG6_MOUSE	Rasa1	1.14737	1.14737	0.198331	0.290371	0.67434	FALSE	22.238	22.3371	22.1388
tr|Q3UPG1|Q3UPG1_MOUSE	Hmbs	1.12388	1.12388	0.168488	0.29179	0.67434	FALSE	23.284	23.3683	23.1998
sp|Q9Z1Q2|ABHGA_MOUSE	Abhd16a	1.12027	1.12027	0.163851	0.291323	0.67434	FALSE	23.4733	23.5552	23.3913
sp|Q61292|LAMB2_MOUSE	Lamb2	1.10565	1.10565	0.14489	0.291076	0.67434	FALSE	27.5954	27.6678	27.5229
tr|A4FUU9|A4FUU9_MOUSE	Selenoo	1.10507	1.10507	0.144141	0.292106	0.67434	FALSE	22.037	22.109	21.9649
tr|Q6ZQ61|Q6ZQ61_MOUSE	Matr3	1.06107	1.06107	0.0855149	0.291186	0.67434	FALSE	26.078	26.1208	26.0353
tr|Q561N5|Q561N5_MOUSE	Rps18	1.05468	1.05468	0.0768091	0.291561	0.67434	FALSE	28.1667	28.2051	28.1283
sp|Q8K1Z0|COQ9_MOUSE	Coq9	0.941301	-1.06236	-0.0872715	0.289683	0.67434	FALSE	30.6875	30.6439	30.7312
sp|Q8K4F5|ABHDB_MOUSE	Abhd11	0.940769	-1.06296	-0.0880868	0.291173	0.67434	FALSE	27.8419	27.7979	27.8859
sp|Q8VDP4|CCAR2_MOUSE	Ccar2	0.914502	-1.09349	-0.128941	0.291038	0.67434	FALSE	22.6871	22.6226	22.7515
sp|Q9DCA2|RT11_MOUSE	Mrps11	0.909759	-1.09919	-0.136443	0.290446	0.67434	FALSE	24.5388	24.4706	24.607
sp|Q99M87|DNJA3_MOUSE	Dnaja3	0.9046	-1.10546	-0.144648	0.290066	0.67434	FALSE	28.2322	28.1599	28.3045
sp|Q99L43|CDS2_MOUSE	Cds2	0.872851	-1.14567	-0.196192	0.291728	0.67434	FALSE	25.7275	25.6294	25.8256
sp|Q3KQJ0|TMM69_MOUSE	Tmem69	0.816983	-1.22402	-0.291622	0.291368	0.67434	FALSE	23.752	23.6062	23.8978
sp|A2AQ25|SKT_MOUSE	Skt	0.673461	-1.48487	-0.570334	0.292187	0.67434	FALSE	22.5906	22.3204	22.8908
tr|Q6KAU3|Q6KAU3_MOUSE	Mrps25	0.886583	-1.12793	-0.173672	0.292545	0.674796	FALSE	25.032	24.9452	25.1188
sp|P60824|CIRBP_MOUSE	Cirbp	1.22024	1.22024	0.28717	0.292833	0.675089	FALSE	23.4773	23.6208	23.3337
sp|Q8R1F1|NIBA2_MOUSE	Niban2	1.1915	1.1915	0.252776	0.29327	0.67543	FALSE	22.5947	22.7211	22.4683
tr|G3X9J1|G3X9J1_MOUSE	Slc8a1	0.93325	-1.07152	-0.099665	0.293302	0.67543	FALSE	27.139	27.0892	27.1888
sp|Q8R5H1|UBP15_MOUSE	Usp15	0.941811	-1.06178	-0.0864898	0.293641	0.67547	FALSE	23.9871	23.9439	24.0304
sp|O54941|SMCE1_MOUSE	Smarce1	0.644246	-1.5522	-0.634317	0.293631	0.67547	FALSE	22.3664	22.0493	22.6836
sp|Q9Z1F9|SAE2_MOUSE	Uba2	1.26983	1.26983	0.34463	0.294171	0.676319	FALSE	22.738	22.9103	22.5656
tr|Q543J5|Q543J5_MOUSE	Serpinc1	1.0926	1.0926	0.12777	0.294357	0.676378	FALSE	26.8066	26.8705	26.7428
tr|O35452|O35452_MOUSE	Tnxb	1.12391	1.12391	0.168523	0.294677	0.676744	FALSE	24.1241	24.2084	24.0398
tr|Q8C2N7|Q8C2N7_MOUSE	Crip1	1.15254	1.15254	0.204815	0.295103	0.677353	FALSE	25.8395	25.9419	25.737
sp|Q8BWG8-2|ARRB1_MOUSE	Arrb1	0.759504	-1.31665	-0.396871	0.295857	0.678712	FALSE	20.712	20.464	20.8608
tr|Q544T2|Q544T2_MOUSE	Ddr1	0.780776	-1.28078	-0.357019	0.296062	0.678812	FALSE	26.6332	26.4547	26.8117
tr|F6SLP4|F6SLP4_MOUSE	Ergic1	0.813955	-1.22857	-0.29698	0.296269	0.678917	FALSE	22.1101	22.0359	22.3329
tr|Q8BUJ2|Q8BUJ2_MOUSE	Vps39	1.2368	1.2368	0.306615	0.296655	0.679253	FALSE	21.4598	21.6131	21.3065
tr|Q3UI56|Q3UI56_MOUSE	Anxa6	0.941496	-1.06214	-0.0869733	0.296739	0.679253	FALSE	29.0656	29.0221	29.1091
sp|Q8BG81|PDIP3_MOUSE	Poldip3	1.65089	1.65089	0.723247	0.296999	0.679477	FALSE	20.0272	20.2985	19.5752
tr|E9PWE9|E9PWE9_MOUSE	Syk	0.766491	-1.30465	-0.38366	0.29773	0.680781	FALSE	21.6104	21.4185	21.8022
tr|E9QAS4|E9QAS4_MOUSE	Chd4	1.14273	1.14273	0.192484	0.298006	0.681029	FALSE	23.1559	23.2522	23.0597
tr|A2AWT6|A2AWT6_MOUSE	Ubtf	1.10395	1.10395	0.142679	0.298163	0.681029	FALSE	23.3014	23.3727	23.2301
sp|Q99J77|SIAS_MOUSE	Nans	1.18475	1.18475	0.244587	0.299365	0.681571	FALSE	22.6332	22.7555	22.5109
tr|Q58E35|Q58E35_MOUSE	Rplp1	1.11548	1.11548	0.157664	0.298767	0.681571	FALSE	25.8426	25.9214	25.7638
sp|Q9JKX6|NUDT5_MOUSE	Nudt5	1.09163	1.09163	0.126478	0.299373	0.681571	FALSE	22.5735	22.6367	22.5103
sp|Q9D7J9|ECHD3_MOUSE	Echdc3	1.05174	1.05174	0.0727811	0.299213	0.681571	FALSE	27.5825	27.6189	27.5461
sp|A2AUC9|KLH41_MOUSE	Klhl41	0.938503	-1.06553	-0.0915674	0.29862	0.681571	FALSE	26.0033	25.9575	26.0491
tr|Q3U5I5|Q3U5I5_MOUSE	Grb2	0.763403	-1.30992	-0.389482	0.298926	0.681571	FALSE	25.413	25.2183	25.6078
sp|Q9EPX2|PPN_MOUSE	Papln	1.13955	1.13955	0.188462	0.299866	0.682324	FALSE	24.5183	24.6125	24.4241
sp|Q8C2E7|WASC5_MOUSE	Washc5	1.12809	1.12809	0.173879	0.300068	0.682415	FALSE	21.4327	21.5196	21.3457
tr|E9Q6R7|E9Q6R7_MOUSE	Utrn	1.28507	1.28507	0.361848	0.300447	0.682498	FALSE	25.3067	25.4877	25.1258
sp|P97287|MCL1_MOUSE	Mcl1	1.26502	1.26502	0.339166	0.300366	0.682498	FALSE	21.2353	21.3371	20.9979
tr|Q91W19|Q91W19_MOUSE	Sult1a1	1.14263	1.14263	0.192355	0.300591	0.682498	FALSE	22.5609	22.657	22.4647
tr|Q5GQ64|Q5GQ64_MOUSE	Sncg	1.16032	1.16032	0.214529	0.302378	0.686084	FALSE	24.2327	24.3344	24.1198
sp|Q6PDI5|ECM29_MOUSE	Ecpas	1.07614	1.07614	0.105872	0.302497	0.686084	FALSE	24.649	24.7019	24.596
tr|A0A3B2WBH9|A0A3B2WBH9_MOUSE	Tjp2	1.28222	1.28222	0.358649	0.302854	0.686524	FALSE	23.4546	23.634	23.2753
sp|P43024|CX6A1_MOUSE	Cox6a1	1.07546	1.07546	0.104948	0.303576	0.68779	FALSE	28.2066	28.2591	28.1541
sp|Q9CZN8|GATA_MOUSE	Qrsl1	0.894159	-1.11837	-0.161397	0.304007	0.688396	FALSE	23.5493	23.4686	23.63
sp|Q923Z3|MTO1_MOUSE	Mto1	0.884594	-1.13046	-0.176913	0.304281	0.688644	FALSE	22.2929	22.2044	22.3813
sp|O08997|ATOX1_MOUSE	Atox1	1.14488	1.14488	0.195199	0.305054	0.689281	FALSE	26.7802	26.8778	26.6826
sp|P63330|PP2AA_MOUSE	Ppp2ca	1.09857	1.09857	0.135628	0.305048	0.689281	FALSE	27.3366	27.4044	27.2688
sp|Q505D7|OPA3_MOUSE	Opa3	0.906399	-1.10327	-0.141782	0.304865	0.689281	FALSE	27.7446	27.6737	27.8155
tr|Q8VHD0|Q8VHD0_MOUSE	Brca2	1.67325	1.67325	0.742656	0.30575	0.689704	FALSE	23.5624	23.9337	23.1911
sp|A3KGF9|CCD9B_MOUSE	Ccdc9b	1.26591	1.26591	0.340178	0.307643	0.689704	FALSE	20.6792	20.8593	20.5191
sp|Q8BVA4|LMOD1_MOUSE	Lmod1	1.17822	1.17822	0.236612	0.307675	0.689704	FALSE	21.6121	21.7366	21.5
tr|Q0PD48|Q0PD48_MOUSE	Rab9	1.16914	1.16914	0.225447	0.308194	0.689704	FALSE	22.8163	22.8915	22.666
tr|A0A087WRA4|A0A087WRA4_MOUSE	Mndal	1.15802	1.15802	0.211657	0.30743	0.689704	FALSE	22.069	22.1748	21.9631
sp|Q8BZJ7|DCNL2_MOUSE	Dcun1d2	1.11982	1.11982	0.163264	0.308069	0.689704	FALSE	23.553	23.6347	23.4714
sp|Q9D883|U2AF1_MOUSE	U2af1	1.08254	1.08254	0.114421	0.305816	0.689704	FALSE	23.6135	23.6708	23.5563
sp|Q9DBG3|AP2B1_MOUSE	Ap2b1	1.04928	1.04928	0.0693992	0.308657	0.689704	FALSE	26.3597	26.3944	26.325
sp|O88569|ROA2_MOUSE	Hnrnpa2b1	1.04829	1.04829	0.0680374	0.306511	0.689704	FALSE	29.0279	29.0619	28.9939
sp|Q9DC71|RT15_MOUSE	Mrps15	0.941386	-1.06226	-0.0871412	0.306751	0.689704	FALSE	24.7908	24.7472	24.8344
sp|Q99JR6|NMNA3_MOUSE	Nmnat3	0.917852	-1.0895	-0.123667	0.30741	0.689704	FALSE	25.7852	25.7234	25.8471
tr|A0A286YCX6|A0A286YCX6_MOUSE	Trappc8	0.900762	-1.11017	-0.150782	0.306239	0.689704	FALSE	21.9232	21.8478	21.9986
tr|Q3TN85|Q3TN85_MOUSE	Rad23a	0.897201	-1.11458	-0.156497	0.307206	0.689704	FALSE	23.5407	23.4624	23.6189
sp|Q3U0V1|FUBP2_MOUSE	Khsrp	0.890944	-1.1224	-0.166593	0.307275	0.689704	FALSE	23.6126	23.5293	23.6959
tr|A2VCP7|A2VCP7_MOUSE	Psmf1	0.889132	-1.12469	-0.169531	0.308745	0.689704	FALSE	22.2832	22.1985	22.368
tr|G5E895|G5E895_MOUSE	Akr1b10	0.88369	-1.13162	-0.178388	0.30885	0.689704	FALSE	28.7971	28.7079	28.8863
tr|B2RXX9|B2RXX9_MOUSE	Myh7	0.86936	-1.15027	-0.201974	0.308398	0.689704	FALSE	30.5345	30.4335	30.6355
tr|Q5DTJ5|Q5DTJ5_MOUSE	Pex6	0.858339	-1.16504	-0.22038	0.308814	0.689704	FALSE	21.5992	21.489	21.7094
tr|B2RWX2|B2RWX2_MOUSE	C4b	0.852335	-1.17325	-0.230507	0.305589	0.689704	FALSE	24.1215	24.0062	24.2367
sp|D3Z1D3|CEFIP_MOUSE	CEFIP	0.811443	-1.23237	-0.301439	0.308383	0.689704	FALSE	21.7134	21.5815	21.8829
sp|Q8VCM8|NCLN_MOUSE	Ncln	0.794726	-1.2583	-0.331471	0.307162	0.689704	FALSE	22.4816	22.3159	22.6474
sp|P70266|F261_MOUSE	Pfkfb1	0.725341	-1.37866	-0.463269	0.307546	0.689704	FALSE	22.4006	22.169	22.6323
sp|Q9DCD6|GBRAP_MOUSE	Gabarap	1.22155	1.22155	0.288711	0.309219	0.690162	FALSE	22.7155	22.8599	22.5711
tr|Q8BW03|Q8BW03_MOUSE	Elavl1	1.1164	1.1164	0.15885	0.309687	0.69084	FALSE	25.1036	25.1831	25.0242
tr|Q6GU23|Q6GU23_MOUSE	Stat3	1.42304	1.42304	0.508977	0.310151	0.691508	FALSE	25.3378	25.5923	25.0833
tr|B2RQ13|B2RQ13_MOUSE	Pald1	1.09414	1.09414	0.129791	0.310745	0.692465	FALSE	22.2116	22.2765	22.1467
sp|Q02788|CO6A2_MOUSE	Col6a2	1.17074	1.17074	0.227419	0.311723	0.692569	FALSE	27.842	27.9557	27.7283
sp|Q64152-2|BTF3_MOUSE	Btf3	1.05919	1.05919	0.0829565	0.312109	0.692569	FALSE	26.6467	26.6882	26.6052
sp|Q61598|GDIB_MOUSE	Gdi2	0.938185	-1.06589	-0.0920562	0.311472	0.692569	FALSE	28.0111	27.965	28.0571
sp|Q07417|ACADS_MOUSE	Acads	0.931281	-1.07379	-0.102711	0.311833	0.692569	FALSE	30.3453	30.294	30.3967
sp|O70251|EF1B_MOUSE	Eef1b	0.910378	-1.09844	-0.135462	0.312027	0.692569	FALSE	26.4623	26.3946	26.53
sp|Q8BPE4|TM177_MOUSE	Tmem177	0.889756	-1.1239	-0.168519	0.311319	0.692569	FALSE	24.3346	24.2503	24.4188
sp|Q91XD6|VPS36_MOUSE	Vps36	0.825992	-1.21067	-0.2758	0.311453	0.692569	FALSE	22.1415	22.0036	22.2794
tr|Q68FG2|Q68FG2_MOUSE	Sptbn2	0.322833	-3.09757	-1.63114	0.311222	0.692569	FALSE	23.2687	22.4532	24.0843
tr|G5E8X1|G5E8X1_MOUSE	Mettl26	1.11539	1.11539	0.157542	0.312303	0.692635	FALSE	23.5791	23.6579	23.5003
tr|I6L978|I6L978_MOUSE	Igk	1.76089	1.76089	0.816308	0.313051	0.69349	FALSE	23.6387	23.9355	23.1192
sp|Q8BI72|CARF_MOUSE	Cdkn2aip	1.34897	1.34897	0.431854	0.313184	0.69349	FALSE	19.5453	19.7973	19.3654
sp|Q99K70|RRAGC_MOUSE	Rragc	1.08162	1.08162	0.113196	0.313171	0.69349	FALSE	23.6992	23.7558	23.6426
sp|O89112|LANC1_MOUSE	Lancl1	1.15156	1.15156	0.203591	0.31364	0.694135	FALSE	23.3713	23.4731	23.2695
sp|Q9D1L9|LTOR5_MOUSE	Lamtor5	1.17498	1.17498	0.232638	0.314618	0.695416	FALSE	22.4901	22.6064	22.3738
sp|Q9WTL7|LYPA2_MOUSE	Lypla2	1.15212	1.15212	0.204285	0.314715	0.695416	FALSE	24.1446	24.2468	24.0425
tr|Q548F2|Q548F2_MOUSE	Gda	0.896061	-1.116	-0.158332	0.314609	0.695416	FALSE	23.7875	23.7084	23.8667
sp|Q80XQ2|TBCD5_MOUSE	Tbc1d5	0.828483	-1.20703	-0.271456	0.315358	0.696472	FALSE	21.486	21.3503	21.6217
tr|Q3TV22|Q3TV22_MOUSE	Cxadr	1.17	1.17	0.22651	0.315872	0.69724	FALSE	21.9821	22.0812	21.8547
tr|D3YVC9|D3YVC9_MOUSE	Slc25a16	1.38034	1.38034	0.465025	0.317197	0.699797	FALSE	21.4321	21.5871	21.1221
sp|Q9CR60|GOT1B_MOUSE	Golt1b	1.2853	1.2853	0.362104	0.317898	0.699876	FALSE	22.598	22.779	22.4169
sp|Q01341|ADCY6_MOUSE	Adcy6	1.2165	1.2165	0.282732	0.317614	0.699876	FALSE	22.2246	22.3659	22.0832
tr|Q6P6I7|Q6P6I7_MOUSE	Hnrnpa3	1.05598	1.05598	0.0785757	0.317856	0.699876	FALSE	27.6378	27.6771	27.5985
sp|Q8BWJ3|KPB2_MOUSE	Phka2	0.817301	-1.22354	-0.291061	0.31782	0.699876	FALSE	21.2752	21.1211	21.4121
sp|Q9DD18|DTD1_MOUSE	Dtd1	1.17531	1.17531	0.233036	0.318139	0.700038	FALSE	23.6723	23.7888	23.5558
sp|O55234|PSB5_MOUSE	Psmb5	1.2094	1.2094	0.274294	0.318316	0.700062	FALSE	27.0881	27.2252	26.951
tr|Q5RKN9|Q5RKN9_MOUSE	Capza1	0.942597	-1.0609	-0.0852876	0.318661	0.700089	FALSE	26.607	26.5644	26.6496
sp|Q91VM9|IPYR2_MOUSE	Ppa2	0.934804	-1.06974	-0.0972641	0.318505	0.700089	FALSE	28.2611	28.2125	28.3097
sp|Q9CQI6|COTL1_MOUSE	Cotl1	1.2407	1.2407	0.311151	0.319222	0.700257	FALSE	23.5211	23.6767	23.3655
sp|Q99KQ4|NAMPT_MOUSE	Nampt	1.07357	1.07357	0.102415	0.319174	0.700257	FALSE	27.5226	27.5738	27.4714
sp|O08915|AIP_MOUSE	Aip	0.833481	-1.19979	-0.262779	0.319237	0.700257	FALSE	22.4997	22.3753	22.638
tr|E9Q1Q9|E9Q1Q9_MOUSE	Khk	0.939198	-1.06474	-0.0904985	0.319507	0.700484	FALSE	23.8922	23.8469	23.9374
tr|A0A0R4J0X5|A0A0R4J0X5_MOUSE	Serpina1c	0.901501	-1.10926	-0.1496	0.319738	0.700623	FALSE	30.6628	30.588	30.7376
tr|A0A0J9YTU9|A0A0J9YTU9_MOUSE	Zfp512	1.22539	1.22539	0.293237	0.320418	0.700654	FALSE	21.3176	21.4719	21.1787
sp|Q3UHZ5|LMOD2_MOUSE	Lmod2	1.11077	1.11077	0.151554	0.320325	0.700654	FALSE	26.5793	26.6551	26.5036
tr|Q3TQY2|Q3TQY2_MOUSE	Dctn4	0.884786	-1.13022	-0.1766	0.320114	0.700654	FALSE	23.6852	23.5969	23.7735
sp|O08573-2|LEG9_MOUSE	Lgals9	0.867812	-1.15232	-0.204546	0.319977	0.700654	FALSE	23.5394	23.4371	23.6416
sp|O08601-2|MTP_MOUSE	Mttp	1.23176	1.23176	0.300716	0.320878	0.700977	FALSE	21.1492	21.3075	21.0068
tr|Q58EU6|Q58EU6_MOUSE	Rpl5	1.06332	1.06332	0.0885824	0.321035	0.700977	FALSE	26.9092	26.9535	26.8649
sp|Q5EBG6|HSPB6_MOUSE	Hspb6	0.919956	-1.08701	-0.120364	0.321066	0.700977	FALSE	29.962	29.9018	30.0222
tr|Q5NTY0|Q5NTY0_MOUSE	Dnaja1	0.905	-1.10497	-0.14401	0.322201	0.70309	FALSE	24.4284	24.3564	24.5004
tr|Q3UAT9|Q3UAT9_MOUSE	Impdh2	1.07127	1.07127	0.0993283	0.322525	0.703432	FALSE	23.5816	23.6313	23.532
sp|Q811S7|UBIP1_MOUSE	Ubp1	1.46359	1.46359	0.54951	0.323223	0.704367	FALSE	21.7266	21.9802	21.4307
tr|I7HLV2|I7HLV2_MOUSE	Rpl10	1.06402	1.06402	0.0895266	0.323289	0.704367	FALSE	27.3415	27.3862	27.2967
sp|Q64726|ZA2G_MOUSE	Azgp1	1.13326	1.13326	0.180475	0.323933	0.705041	FALSE	23.0942	23.1844	23.004
sp|Q8C5H8-2|NAKD2_MOUSE	Nadk2	0.930944	-1.07418	-0.103234	0.323912	0.705041	FALSE	25.311	25.2594	25.3626
sp|P07724|ALBU_MOUSE	Alb	1.07446	1.07446	0.103606	0.324685	0.706313	FALSE	33.3269	33.3787	33.2751
sp|A2A5R2|BIG2_MOUSE	Arfgef2	0.898569	-1.11288	-0.154298	0.325103	0.706856	FALSE	22.7469	22.6698	22.8241
tr|Q3UX28|Q3UX28_MOUSE	Mpc1	0.939583	-1.0643	-0.089907	0.325565	0.707495	FALSE	29.879	29.834	29.9239
tr|A0A0R4J1Z3|A0A0R4J1Z3_MOUSE	Tmem33	1.12749	1.12749	0.173116	0.327362	0.708686	FALSE	24.7583	24.8448	24.6717
sp|P42125|ECI1_MOUSE	Eci1	1.07547	1.07547	0.104965	0.327325	0.708686	FALSE	32.0723	32.1248	32.0198
sp|Q9D338|RM19_MOUSE	Mrpl19	0.937283	-1.06691	-0.0934431	0.326801	0.708686	FALSE	25.4231	25.3764	25.4698
sp|B2RXC1|TPC11_MOUSE	Trappc11	0.913633	-1.09453	-0.130314	0.327462	0.708686	FALSE	22.4139	22.3488	22.4791
tr|Q8R562|Q8R562_MOUSE	Ro60	0.868617	-1.15126	-0.203208	0.326679	0.708686	FALSE	21.8823	21.7807	21.984
tr|A0A1B0GSH8|A0A1B0GSH8_MOUSE	Gm45808	0.858544	-1.16476	-0.220036	0.327087	0.708686	FALSE	23.697	23.587	23.807
sp|O08911|MK12_MOUSE	Mapk12	0.856994	-1.16687	-0.222642	0.326314	0.708686	FALSE	21.2756	21.1584	21.381
tr|B2RXM2|B2RXM2_MOUSE	Gm6793	0.849503	-1.17716	-0.235309	0.32648	0.708686	FALSE	24.5818	24.4641	24.6995
sp|P51667|MLRV_MOUSE	Myl2	1.08297	1.08297	0.114989	0.327886	0.709239	FALSE	34.8901	34.9476	34.8326
sp|Q61081|CDC37_MOUSE	Cdc37	0.940049	-1.06377	-0.0891928	0.328173	0.709495	FALSE	24.8257	24.7811	24.8703
sp|Q80U93|NU214_MOUSE	Nup214	1.35236	1.35236	0.435481	0.329633	0.712284	FALSE	21.4197	21.6374	21.202
tr|S4R1L5|S4R1L5_MOUSE	Birc6	1.49627	1.49627	0.581375	0.330161	0.712882	FALSE	23.3703	23.661	23.0796
tr|Q32MD7|Q32MD7_MOUSE	Rgs10	1.45045	1.45045	0.5365	0.331435	0.712882	FALSE	23.1674	23.4655	22.929
tr|A0A087WNU1|A0A087WNU1_MOUSE	Selenoh	1.2534	1.2534	0.325844	0.331143	0.712882	FALSE	21.6	21.752	21.4262
tr|Q3UVI9|Q3UVI9_MOUSE	Abcf2	1.17396	1.17396	0.231387	0.330434	0.712882	FALSE	22.4502	22.5659	22.3345
sp|Q9D6U8|F162A_MOUSE	Fam162a	1.04793	1.04793	0.0675479	0.330861	0.712882	FALSE	28.8168	28.8506	28.7831
sp|Q9WVQ5|MTNB_MOUSE	Apip	0.937959	-1.06614	-0.0924029	0.33081	0.712882	FALSE	25.6899	25.6437	25.7361
sp|Q8R4S0|PP14C_MOUSE	Ppp1r14c	0.898441	-1.11304	-0.154504	0.330701	0.712882	FALSE	24.6183	24.541	24.6955
sp|Q3U0B3|DHR11_MOUSE	Dhrs11	0.876185	-1.14131	-0.190693	0.330995	0.712882	FALSE	25.3015	25.2062	25.3969
sp|Q569Z5-2|DDX46_MOUSE	Ddx46	0.754311	-1.32571	-0.406769	0.33132	0.712882	FALSE	26.9475	26.7441	27.1509
sp|O35309|NMI_MOUSE	Nmi	1.39891	1.39891	0.484303	0.331808	0.713319	FALSE	21.6625	21.8642	21.3799
tr|Q504M2|Q504M2_MOUSE	Pdp2	1.29649	1.29649	0.374614	0.332514	0.714471	FALSE	22.0963	22.2836	21.909
tr|Q3TG58|Q3TG58_MOUSE	Eif4h	0.909895	-1.09903	-0.136228	0.332925	0.714989	FALSE	25.4594	25.3912	25.5275
sp|O88792|JAM1_MOUSE	F11r	1.1207	1.1207	0.164397	0.334032	0.717001	FALSE	24.2928	24.3841	24.2197
sp|Q8BVI4|DHPR_MOUSE	Qdpr	0.940521	-1.06324	-0.088468	0.334605	0.717864	FALSE	27.467	27.4228	27.5113
sp|O08807|PRDX4_MOUSE	Prdx4	1.17655	1.17655	0.234565	0.334938	0.717966	FALSE	29.0911	29.2084	28.9738
tr|Q3TJY5|Q3TJY5_MOUSE	Ik	1.10412	1.10412	0.142902	0.334994	0.717966	FALSE	21.9574	22.0288	21.8859
tr|Q9D6G1|Q9D6G1_MOUSE	Hnrnpab	1.06452	1.06452	0.0902097	0.335518	0.718357	FALSE	26.1739	26.219	26.1288
sp|Q9DCM0|ETHE1_MOUSE	Ethe1	0.907953	-1.10138	-0.139311	0.335414	0.718357	FALSE	26.8395	26.7698	26.9092
tr|A0A4E9FT70|A0A4E9FT70_MOUSE	IGHG3	2.97348	2.97348	1.57215	0.337694	0.718584	FALSE	22.5411	22.9903	21.4181
tr|Q3TB15|Q3TB15_MOUSE	Appl2	1.31303	1.31303	0.392899	0.337429	0.718584	FALSE	21.3689	21.5832	21.1903
tr|Q6ZQJ2|Q6ZQJ2_MOUSE	mKIAA0094	1.17658	1.17658	0.234594	0.336663	0.718584	FALSE	23.2806	23.3979	23.1633
sp|Q9CYV5|TM135_MOUSE	Tmem135	1.16411	1.16411	0.219222	0.337991	0.718584	FALSE	22.4589	22.5822	22.3629
tr|Q3ULU4|Q3ULU4_MOUSE	Nudt6	1.13439	1.13439	0.181919	0.33772	0.718584	FALSE	23.8543	23.9453	23.7634
tr|Q78HW2|Q78HW2_MOUSE	Tmem186	1.08706	1.08706	0.120425	0.337097	0.718584	FALSE	25.3611	25.4213	25.3009
sp|Q9CXJ1|SYEM_MOUSE	Ears2	0.940172	-1.06364	-0.0890037	0.338017	0.718584	FALSE	24.217	24.1725	24.2615
sp|Q9D2N4|DTNA_MOUSE	Dtna	0.93778	-1.06635	-0.0926779	0.337435	0.718584	FALSE	26.3775	26.3311	26.4238
sp|Q91YJ5|IF2M_MOUSE	Mtif2	0.93457	-1.07001	-0.097625	0.337957	0.718584	FALSE	24.6848	24.636	24.7336
sp|Q9JI39|ABCBA_MOUSE	Abcb10	0.930879	-1.07425	-0.103334	0.337539	0.718584	FALSE	25.1605	25.1088	25.2121
sp|Q9D892|ITPA_MOUSE	Itpa	0.918449	-1.08879	-0.122728	0.336901	0.718584	FALSE	26.3316	26.2702	26.3929
tr|Q5HZY7|Q5HZY7_MOUSE	Atp6v1g1	0.813668	-1.229	-0.297487	0.336686	0.718584	FALSE	23.6969	23.573	23.8705
tr|Q52L87|Q52L87_MOUSE	Tuba1c	0.78989	-1.266	-0.340276	0.337123	0.718584	FALSE	26.4157	26.2366	26.5769
tr|A0A0M5KS39|A0A0M5KS39_MOUSE		0.519715	-1.92413	-0.944206	0.336177	0.718584	FALSE	23.6988	23.3211	24.2653
tr|Q540I4|Q540I4_MOUSE	Flot1	1.37185	1.37185	0.456125	0.339606	0.718694	FALSE	26.6883	26.9164	26.4603
sp|Q8K0P3|MEAK7_MOUSE	Meak7	1.35781	1.35781	0.441277	0.338735	0.718694	FALSE	20.4566	20.6602	20.2189
tr|Q9JKY7|Q9JKY7_MOUSE	Cyp2d22	1.31104	1.31104	0.390712	0.338824	0.718694	FALSE	21.2097	21.3834	20.9926
tr|B4XVQ0|B4XVQ0_MOUSE	Phf11d	1.15052	1.15052	0.202287	0.339485	0.718694	FALSE	20.8803	20.9815	20.7792
sp|Q9WUU7|CATZ_MOUSE	Ctsz	1.12296	1.12296	0.167306	0.339403	0.718694	FALSE	23.2758	23.3501	23.1828
tr|Q6ZWZ6|Q6ZWZ6_MOUSE	Rps12	1.04579	1.04579	0.0645887	0.339512	0.718694	FALSE	27.5728	27.6051	27.5405
tr|A0A0G2JE32|A0A0G2JE32_MOUSE	Ube2d3	0.901222	-1.1096	-0.150046	0.338936	0.718694	FALSE	25.4328	25.3578	25.5078
tr|Q3UJ76|Q3UJ76_MOUSE	Ap2s1	0.887677	-1.12654	-0.171893	0.338764	0.718694	FALSE	25.0456	24.9597	25.1316
[truncated: 2,887 more rows]

## Sheet: Ca2+ cycling proteins
Supplementary Table 1 - Calcium Cycling Proteome Quantified by limma
UniProt Protein Accession	Symbol	Ratio KO/WT	FC KO/WT	Log2 FC KO/WT	P.Value	Adj.P.Value	Significant	Mean Expr Log2	Mean KO Expr Log2	Mean WT Expr Log2	Ca2+-related function	Notes
sp|O08532-3|CA2D1_MOUSE	Cacna2d1	0.734209	-1.36201	-0.445737	0.0146257	0.189307	FALSE	24.638	24.4151	24.8609	L-type Ca2+ channel	Isoform 3
sp|O55143-2|AT2A2_MOUSE	Atp2a2	0.903984	-1.10621	-0.145631	0.0493675	0.330032	FALSE	33.1113	33.0385	33.1842	Sarco/endoplasmic reticulum Ca2+-ATPase
tr|Q6ZWS7|Q6ZWS7_MOUSE	Camk2g	1.26523	1.26523	0.339402	0.0527042	0.335641	FALSE	23.9477	24.1174	23.778	Ca2+/Calmodulin-dependent protein kinase
sp|A2AGL3-2|RYR3_MOUSE	Ryr3	0.427491	-2.33923	-1.22603	0.0557981	0.347712	FALSE	23.7153	23.0342	24.2602	Ryanodine receptor
tr|Q8BJA6|Q8BJA6_MOUSE	Camk1	0.890721	-1.12269	-0.166954	0.122043	0.485851	FALSE	24.0512	23.9677	24.1347	Ca2+/Calmodulin-dependent protein kinase
sp|O08532|CA2D1_MOUSE	Cacna2d1	0.855686	-1.16865	-0.224847	0.126761	0.493545	FALSE	25.8336	25.7212	25.9461	L-type Ca2+ channel	Isoform 1
tr|Q32MF3|Q32MF3_MOUSE	Cacnb2	1.19516	1.19516	0.25721	0.177272	0.565148	FALSE	23.2859	23.4145	23.1573	L-type Ca2+ channel
tr|K3W4M2|K3W4M2_MOUSE	Ryr1	0.844623	-1.18396	-0.243621	0.182758	0.575223	FALSE	24.9961	24.8742	25.1179	Ryanodine receptor
sp|Q8R429|AT2A1_MOUSE	Atp2a1	0.819645	-1.22004	-0.286929	0.234554	0.625428	FALSE	28.0192	27.8758	28.1627	Sarco/endoplasmic reticulum Ca2+-ATPase
sp|Q6PHZ2-4|KCC2D_MOUSE	Camk2d	1.08356	1.08356	0.115776	0.2708	0.655941	FALSE	26.5838	26.6417	26.5259	Ca2+/Calmodulin-dependent protein kinase
tr|D1FNM9|D1FNM9_MOUSE	Atp2b4	1.29047	1.29047	0.367895	0.269924	0.655941	FALSE	21.5711	21.7551	21.3872	Ca2+-ATPase
tr|G3X9J1|G3X9J1_MOUSE	Slc8a1	0.93325	-1.07152	-0.099665	0.293302	0.67543	FALSE	27.139	27.0892	27.1888	Na+/Ca2+ exchanger 1
sp|E9Q401|RYR2_MOUSE	Ryr2	1.06208	1.06208	0.0868937	0.643196	0.870779	FALSE	28.3351	28.3786	28.2917	Ryanodine receptor
sp|G5E829|AT2B1_MOUSE	Atp2b1	0.970837	-1.03004	-0.0426988	0.81165	0.935938	FALSE	24.6275	24.6061	24.6488	Ca2+-ATPase
tr|C7TQ62|C7TQ62_MOUSE	Cacna1c	0.9785	-1.02197	-0.0313566	0.871165	0.953314	FALSE	23.2613	23.2456	23.277	L-type Ca2+ channel
tr|Q80TN1|Q80TN1_MOUSE	Camk2a	1.00573	1.00573	0.00824965	0.969938	0.991152	FALSE	24.0514	24.0556	24.0473	Ca2+/Calmodulin-dependent protein kinase
sp|P61014|PPLA_MOUSE	Pln	0.996765	-1.00325	-0.00467437	0.975795	0.993035	FALSE	31.2679	31.2656	31.2702	Phospholamban
tr|Q8C213|Q8C213_MOUSE	Atp2a3										Sarco/endoplasmic reticulum Ca2+-ATPase
tr|Q14BH8|Q14BH8_MOUSE	Cacna2d1										L-type Ca2+ channel
