# Supplementary material for: KATP channel dependent heart multiome atlas
Source: Sci Rep. 2022 May 5;12:7314. doi: 10.1038/s41598-022-11323-4 (PMC9072320; doi:10.1038/s41598-022-11323-4)
Supplement: Supplementary file 3 — Supplementary Table 2. [file 41598_2022_11323_MOESM3_ESM.xlsx]

## Sheet: Supp Table 2 - GO-BP
Supplementary Table 2 - Proteome Network Associated Biological Processes
Cluster	Gene Ontology Biological Process	-log(p-value)
Metabolism, Catabolism	metabolic process	22.7532
	primary metabolic process	18.3311
	cellular metabolic process	17.5501
	small molecule metabolic process	14.5589
	catabolic process	12.3437
	nitrogen compound metabolic process	8.13855
	cellular catabolic process	7.59462
	regulation of metabolic process	7.59249
	regulation of cellular metabolic process	7.40881
	cellular nitrogen compound metabolic process	7.07629
	cellular amino acid and derivative metabolic process	7.07629
	small molecule catabolic process	7.07629
	regulation of primary metabolic process	6.55556
	macromolecule metabolic process	6.434
	lipid metabolic process	6.32738
	alcohol metabolic process	6.13088
	protein metabolic process	5.75612
	regulation of macromolecule metabolic process	5.5421
	cellular macromolecule metabolic process	5.51972
	cellular protein metabolic process	5.44681
	cellular amino acid derivative metabolic process	5.22626
	phosphorus metabolic process	5.10382
	phosphate metabolic process	5.10382
	regulation of nucleobase, nucleoside, nucleotide and nucleic acid metabolic process	5.00218
	heterocycle metabolic process	4.99306
	oxidation reduction	4.93957
	regulation of nitrogen compound metabolic process	4.92398
	cofactor metabolic process	4.36138
	amine metabolic process	4.33601
	positive regulation of metabolic process	4.3012
	positive regulation of macromolecule metabolic process	4.2921
	regulation of RNA metabolic process	4.24222
	nucleobase, nucleoside, nucleotide and nucleic acid metabolic process	4.16287
	steroid metabolic process	4.15109
	positive regulation of cellular metabolic process	4.15057
	peptide metabolic process	4.11019
	carbohydrate metabolic process	4.05937
	cellular amine metabolic process	3.79167
	glucose metabolic process	3.74722
	lipid catabolic process	3.74722
	nucleobase, nucleoside and nucleotide metabolic process	3.74703
	cellular carbohydrate metabolic process	3.72303
	monosaccharide metabolic process	3.72004
	negative regulation of metabolic process	3.6341
	cellular lipid metabolic process	3.59218
	sulfur metabolic process	3.57685
	glutathione metabolic process	3.56912
	glucosylceramide metabolic process	3.45745
	nucleotide metabolic process	3.40275
	nucleoside phosphate metabolic process	3.40275
	hexose metabolic process	3.32368
	coenzyme metabolic process	3.30029
	cholesterol metabolic process	3.2826
	positive regulation of nucleobase, nucleoside, nucleotide and nucleic acid metabolic process	3.20694
	triglyceride metabolic process	3.11705
	sterol metabolic process	3.11705
	cellular amino acid metabolic process	3.11705
	positive regulation of nitrogen compound metabolic process	3.09419
	regulation of cellular respiration	3.05946
	oxygen and reactive oxygen species metabolic process	3.01927
	negative regulation of cellular metabolic process	3.00877
Stress, Stimulus Response	response to chemical stimulus	13.4036
	response to stimulus	11.1666
	response to stress	9.74552
	response to endogenous stimulus	7.87788
	response to hormone stimulus	7.54044
	cellular response to chemical stimulus	6.9594
	response to inorganic substance	6.82716
	response to organic substance	6.62446
	response to hypoxia	5.53997
	response to oxygen levels	5.4835
	defense response	5.34988
	cellular response to stimulus	5.11818
	cellular response to hormone stimulus	4.78294
	cellular response to endogenous stimulus	4.70106
	response to wounding	4.68296
	response to hydrogen peroxide	4.45711
	behavior	4.38199
	cellular response to organic substance	4.20235
	response to metal ion	4.14859
	response to reactive oxygen species	3.90365
	response to external stimulus	3.55023
	regulation of response to stimulus	3.46801
	response to peptide hormone stimulus	3.39971
	locomotory behavior	3.1395
	cellular response to hydrogen peroxide	3.00661
Differentiation, Development	developmental process	10.5234
	anatomical structure development	9.77474
	multicellular organismal development	9.3751
	system development	9.31279
	organ development	9.22912
	regulation of developmental process	8.29066
	cell differentiation	7.35069
	cellular developmental process	7.09588
	cell development	7.04475
	generation of neurons	6.9222
	nervous system development	6.5706
	neurogenesis	6.55837
	positive regulation of cell proliferation	5.22626
	neuron differentiation	5.15522
	regulation of cell differentiation	5.06207
	regulation of cell proliferation	4.75237
	regulation of growth	4.44904
	developmental growth	4.3012
	neuron development	4.12098
	reproduction	3.94531
	tissue development	3.87086
	organ morphogenesis	3.7385
	negative regulation of developmental process	3.581
	regulation of nervous system development	3.57643
	growth	3.57643
	vasculature development	3.54219
	regulation of anatomical structure morphogenesis	3.46801
	regulation of angiogenesis	3.45745
	reproductive process	3.43539
	eye development	3.38531
	regulation of epithelial cell proliferation	3.1533
	eye morphogenesis	3.13292
	muscle fiber development	3.11705
	anatomical structure formation involved in morphogenesis	3.11705
	regulation of neurogenesis	3.10983
	negative regulation of osteoblast differentiation	3.07317
	epithelium development	3.01954
Homeostasis	homeostatic process	8.53056
	chemical homeostasis	8.03558
	cellular chemical homeostasis	5.50812
	cellular homeostasis	5.45453
	cation homeostasis	5.34988
	ion homeostasis	5.26931
	cellular ion homeostasis	4.90236
	di-, tri-valent inorganic cation homeostasis	4.25669
	cellular cation homeostasis	4.13987
	metal ion homeostasis	3.90208
	temperature homeostasis	3.88921
	circulatory system process	3.54921
	blood circulation	3.54921
	cellular metal ion homeostasis	3.21437
	regulation of neurological system process	3.12131
Signaling, Transport, Motility	regulation of cell communication	8.80214
	signaling	6.23269
	transport	5.88763
	positive regulation of cell communication	5.24744
	initiation of signal transduction	4.93092
	signal initiation by diffusible mediator	4.93092
	signal initiation by protein/peptide mediator	4.93092
	cytokine-mediated signaling pathway	4.93092
	enzyme linked receptor protein signaling pathway	4.92398
	regulation of signaling pathway	4.70106
	regulation of transport	4.67952
	positive regulation of signal transduction	4.38199
	positive regulation of signaling process	4.34767
	positive regulation of signaling pathway	4.30856
	regulation of signal transduction	3.95975
	regulation of signaling process	3.91557
	signal transmission	3.79167
	signaling process	3.79167
	signaling pathway	3.58448
	cell surface receptor linked signaling pathway	3.57541
	regulation of transmission of nerve impulse	3.35427
	regulation of intracellular protein kinase cascade	3.04263
	regulation of MAPKKK cascade	3.01927
Morphology, Structure	anatomical structure morphogenesis	7.61624
	localization	6.87209
	regulation of localization	6.55505
	establishment of localization	5.80754
	cellular component organization	5.49173
	extracellular matrix organization	3.46801
	extracellular structure organization	3.45182
	regulation of anatomical structure size	3.23923
Biosynthesis	regulation of cellular biosynthetic process	6.57352
	regulation of biosynthetic process	6.50844
	regulation of macromolecule biosynthetic process	5.22626
	biosynthetic process	4.33935
	positive regulation of cellular biosynthetic process	3.88646
	cellular biosynthetic process	3.87821
	positive regulation of biosynthetic process	3.81942
	positive regulation of macromolecule biosynthetic process	3.58448
	negative regulation of cellular biosynthetic process	3.04121
	negative regulation of biosynthetic process	3.00126
Protein PTMs, Processing	post-translational protein modification	5.88763
	protein modification process	5.34988
	macromolecule modification	5.05747
	phosphorylation	4.57153
	peptidyl-amino acid modification	3.70156
	protein amino acid phosphorylation	3.32354
	peptidyl-serine modification	3.1477
Immunity, Inflammation	immune system process	5.65964
	immune response	3.49806
	inflammatory response	3.38861
	positive regulation of cytokine production	3.22967
Transcription, Epigenetics, DNA Binding	regulation of gene expression	5.39751
	regulation of transcription from RNA polymerase II promoter	5.26931
	regulation of transcription	4.21678
	regulation of transcription, DNA-dependent	3.868
	posttranscriptional regulation of gene expression	3.38531
	positive regulation of gene expression	3.31163
	negative regulation of gene expression	3.11553
	positive regulation of transcription from RNA polymerase II promoter	3.00381
Apoptosis, Cell Death	regulation of apoptosis	5.50812
	regulation of programmed cell death	5.44818
	regulation of cell death	5.34988
	negative regulation of apoptosis	3.95975
	negative regulation of programmed cell death	3.90703
	negative regulation of cell death	3.81364
	apoptosis	3.75041
	programmed cell death	3.70099
	cell death	3.39465
	death	3.32354
Cell Cycle	G2 phase of mitotic cell cycle	3.45745
	G2 phase	3.45745
High Level Function	cellular process	24.5826
	regulation of multicellular organismal process	12.743
	biological regulation	11.9619
	regulation of biological quality	11.9619
	negative regulation of biological process	10.1136
	regulation of biological process	9.93843
	regulation of cellular process	9.64054
	negative regulation of cellular process	9.59049
	positive regulation of biological process	8.13855
	multicellular organismal process	6.76145
	positive regulation of cellular process	6.62446
	regulation of system process	4.42711
	regulation of molecular function	3.49806
