# Supplementary material for: KATP channel dependent heart multiome atlas
Source: Sci Rep. 2022 May 5;12:7314. doi: 10.1038/s41598-022-11323-4 (PMC9072320; doi:10.1038/s41598-022-11323-4)
Supplement: Supplementary file 4 — Supplementary Table 3. [file 41598_2022_11323_MOESM4_ESM.xlsx]

## Sheet: Supp Table 3 - Tissue Metab
Supplementary Table 3 - Tissue Metabolome
Pathway	Metabolite	CAS	KEGG	HMDB	KO vs WT Ratio	p-Value	q-Value
Amino Acid	glycine	56-40-6	C00037	HMDB00123	1.16	0.0140563	0.0704225
	sarcosine (N-Methylglycine)	107-97-1	C00213	HMDB00271	1	0.939502	0.820516
	N-acetylglycine	543-24-8		HMDB00532	1.12	0.587816	0.664056
	serine	56-45-1	C00065	HMDB03406	1.05	0.501705	0.615973
	homoserine	672-15-1	C00263	HMDB00719	0.94	0.464859	0.611144
	threonine	72-19-5	C00188	HMDB00167	1.01	0.830977	0.79275
	betaine	107-43-7	C00719	HMDB00043	0.97	0.429222	0.589941
	alanine	56-41-7	C00041	HMDB00161	0.9	0.147111	0.312228
	beta-alanine	107-95-9	C00099	HMDB00056	0.72	0.0231294	0.0932071
	aspartate	56-84-8	C00049	HMDB00191	1.28	0.126092	0.288566
	asparagine	70-47-3	C00152	HMDB00168	1.42	0.0100726	0.0583488
	glutamate	56-86-0	C00025	HMDB03339	1.03	0.374623	0.554663
	glutamine	56-85-9	C00064	HMDB00641	1.1	0.00414433	0.0365828
	histidine	5934-29-2	C00135	HMDB00177	1.1	0.213683	0.398229
	lysine	56-87-1	C00047	HMDB00182	0.99	0.922894	0.820516
	pipecolate	4043-87-2	C00408	HMDB00070	0.85	0.117011	0.278081
	phenylalanine	63-91-2	C00079	HMDB00159	1.1	0.0454036	0.145112
	p-cresol sulfate	3233-57-7	C01468	HMDB11635	1.5	< 0.001	0.0167405
	tyrosine	60-18-4	C00082	HMDB00158	1.28	0.00284704	0.0343256
	3-(4-hydroxyphenyl)lactate	6482-98-0	C03672	HMDB00755	1.23	0.01977	0.0814397
	phenylacetylglycine	500-98-1	C05598	HMDB00821	1.27	0.0417282	0.138128
	phenol sulfate	937-34-8	C02180	HMDB60015	1.09	0.926081	0.820516
	tryptophan	73-22-3	C00078	HMDB00929	1.2	0.00192423	0.0254782
	C-glycosyltryptophan	180509-18-6		HMDB0240296	0.9	0.0924152	0.234672
	isoleucine	73-32-5	C00407	HMDB00172	1.1	0.184388	0.371524
	leucine	61-90-5	C00123	HMDB00687	1.07	0.230369	0.414598
	valine	72-18-4	C00183	HMDB00883	1.01	0.860836	0.801879
	isobutyrylcarnitine	25518-49-4		HMDB00736	0.6	0.00520678	0.043872
	2-methylbutyroylcarnitine	31023-25-3		HMDB00378	0.99	0.964477	0.820516
	hydroxyisovaleroyl carnitine	99159-87-2		HMDB62555	1	0.892325	0.814833
	tiglyl carnitine	64191-86-2		HMDB02366	1.18	0.502779	0.615973
	cysteine	52-90-4	C00097	HMDB00574	1.11	0.0504875	0.153425
	hypotaurine	300-84-5	C00519	HMDB00965	1.03	0.889126	0.814833
	taurine	107-35-7	C00245	HMDB00251	0.98	0.45116	0.601885
	S-adenosylhomocysteine (SAH)	979-92-0	C00021	HMDB00939	1.14	0.056663	0.161595
	methionine	63-68-3	C00073	HMDB00696	1.1	0.0693793	0.183727
	N-acetylmethionine	65-82-7	C02712	HMDB11745	0.72	< 0.001	0.00973302
	dimethylarginine (SDMA + ADMA)	30315-93-6, 30344-00-4	C03626	HMDB01539,HMDB03334	1.11	0.319493	0.510308
	arginine	1119-34-2	C00062	HMDB00517	0.83	0.0544646	0.157752
	ornithine	3184-13-2	C00077	HMDB03374	1.04	0.844473	0.794622
	urea	57-13-6	C00086	HMDB00294	1.4	< 0.001	0.00132746
	proline	147-85-3	C00148	HMDB00162	1.07	0.355028	0.540068
	citrulline	372-75-8	C00327	HMDB00904	1.1	0.214828	0.398229
	N-acetylornithine	6205-08-9	C00437	HMDB03357	0.59	< 0.001	0.00309383
	trans-4-hydroxyproline	51-35-4	C01157	HMDB00725	0.9	0.578229	0.663909
	stachydrine	4136-37-2	C10172	HMDB04827	1.09	0.454569	0.601885
	creatine	57-00-1	C00300	HMDB00064	1.07	0.047984	0.149607
	creatinine	60-27-5	C00791	HMDB00562	1.07	0.241018	0.429593
	5-methylthioadenosine (MTA)	2457-80-9	C00170	HMDB01173	0.92	0.129064	0.290892
	5-oxoproline	98-79-3	C01879	HMDB00267	1.08	0.0298471	0.110656
	glutathione, oxidized (GSSG)	103239-24-3	C00127	HMDB03337	0.97	0.375485	0.554663
	cysteine-glutathione disulfide	13081-14-6		HMDB00656	1.01	0.977907	0.820516
	ophthalmate	495-27-2		HMDB05765	1.03	0.995575	0.823886
Peptide	carnosine	305-84-0	C00386	HMDB00033	1.14	0.206018	0.397809
	anserine	10030-52-1	C01262	HMDB00194	0.9	0.104844	0.255725
	gamma-glutamylleucine	2566-39-4		HMDB11171	0.93	0.255612	0.442832
	gamma-glutamylglutamate	1116-22-9		HMDB0011737	1.03	0.469216	0.612455
Carbohydrate	erythrose	583-50-6	C01796	HMDB02649	0.83	0.243979	0.430729
	fructose	57-48-7	C00095	HMDB00660	1.09	0.646984	0.709656
	maltose	6363-53-7	C00208	HMDB00163	1.19	0.420726	0.58819
	mannitol	69-65-8	C00392	HMDB00765	1.14	0.133422	0.290972
	mannose	3458-28-4	C00159	HMDB00169	0.99	0.838207	0.79275
	mannose-6-phosphate	3672-15-9	C00275	HMDB01078	0.92	0.591082	0.664056
	sorbitol	6706-59-8	C00794	HMDB00247	1.45	0.101653	0.251246
	maltotriose	1109-28-0	C01835	HMDB01262	0.87	0.267683	0.458509
	maltotetraose	34612-38-9	C02052	HMDB01296	0.91	0.307988	0.500807
	1,5-anhydroglucitol (1,5-AG)	154-58-5	C07326	HMDB02712	1.12	0.214394	0.398229
	glycerate	600-19-1	C00258	HMDB00139	1	0.859029	0.801879
	glucose-6-phosphate (G6P)	103192-55-8	C00668	HMDB01401	0.94	0.660608	0.720338
	glucose 1-phosphate	56401-20-8	C00103	HMDB01586	0.92	0.691713	0.736821
	glucose	50-99-7	C00293	HMDB00122	1	0.965841	0.820516
	fructose-6-phosphate	103213-47-4	C05345	HMDB00124	0.97	0.782598	0.773304
	Isobar: fructose 1,6-diphosphate, glucose 1,6-diphosphate	34693-15-7; 10139-18-1	C05378,C01231	HMDB01058,HMDB03514	1.33	0.0691456	0.183727
	3-phosphoglycerate	80731-10-8	C00597	HMDB00807	1.04	0.964403	0.820516
	lactate	79-33-4	C00186	HMDB00190	1.21	0.0346613	0.118985
	arabitol	488-82-4	C00474	HMDB01851	0.87	0.542482	0.643656
	ribitol	488-81-3	C00474	HMDB00508	1.18	0.296637	0.490963
	sedoheptulose-7-phosphate	2646-35-7	C05382	HMDB01068	0.74	0.377014	0.554663
	ribose	50-69-1	C00121	HMDB00283	1.21	0.00386821	0.0358527
	ribose 5-phosphate	34980-65-9	C00117	HMDB0001548	1.26	0.00373483	0.0358527
	ribulose	131064-70-5	C00309	HMDB00621,HMDB03371	1.69	0.00301638	0.0343256
	Isobar: ribulose 5-phosphate, xylulose 5-phosphate	4151-19-3; 4212-65-1	C00199,C00231	HMDB00618,HMDB00868	1.14	0.00567218	0.0443025
	xylitol	87-99-0	C00379	HMDB00568	1.03	0.912173	0.820516
	xylulose	551-84-8	C00310	HMDB0001644	1.7	< 0.001	0.000500481
Energy	citrate	77-92-9	C00158	HMDB00094	0.74	0.211925	0.398229
	succinate	110-15-6	C00042	HMDB00254	1.1	0.717102	0.749653
	succinylcarnitine	256928-74-2		HMDB61717	1.2	0.00166019	0.0236731
	fumarate	100-17-8	C00122	HMDB00134	1.28	0.482155	0.615259
	malate	6915-15-7	C00149	HMDB00156	1.12	0.505084	0.615973
	phosphate	7664-38-2	C00009	HMDB01429	0.97	0.454264	0.601885
Lipid	linoleate (18:2n6)	60-33-3	C01595	HMDB00673	0.97	0.540657	0.643656
	linolenate [alpha or gamma; (18:3n3 or 6)]	463-40-1	C06427	HMDB01388	1.05	0.682136	0.735163
	dihomo-linolenate (20:3n3 or n6)	1783-84-2	C03242	HMDB02925	1.2	0.0636625	0.178806
	eicosapentaenoate (EPA; 20:5n3)	10417-94-4	C06428	HMDB01999	0.96	0.502995	0.615973
	docosapentaenoate (n3 DPA; 22:5n3)	2234-74-4	C16513	HMDB01976	1.08	0.27954	0.471078
	docosahexaenoate (DHA; 22:6n3)	6217-54-5	C06429	HMDB02183	1.07	0.407132	0.585042
	caproate (6:0)	142-62-1	C01585	HMDB00535	1.09	0.478914	0.615259
	pelargonate (9:0)	112-05-0	C01601	HMDB00847	0.98	0.547078	0.643656
	caprate (10:0)	112-37-8	C01571	HMDB00511	0.96	0.515492	0.624557
	laurate (12:0)	143-07-7	C02679	HMDB00638	1.03	0.285664	0.477061
	myristate (14:0)	544-63-8	C06424	HMDB00806	1.17	0.0776752	0.202799
	myristoleate (14:1n5)	544-64-9	C08322	HMDB02000	0.93	0.771429	0.773304
	pentadecanoate (15:0)	1002-84-2	C16537	HMDB00826	0.92	0.247193	0.432287
	palmitate (16:0)	57-10-3	C00249	HMDB00220	1.11	0.131816	0.290892
	palmitoleate (16:1n7)	373-49-9	C08362	HMDB03229	1.13	0.324842	0.510308
	margarate (17:0)	506-12-7		HMDB02259	0.98	0.782048	0.773304
	10-heptadecenoate (17:1n7)	29743-97-3		HMDB62542	1.26	0.0315076	0.112319
	stearate (18:0)	57-11-4	C01530	HMDB00827	1.15	0.0653579	0.180827
	oleate (18:1n9)	112-80-1	C00712	HMDB00207	0.89	0.0165412	0.0786219
	cis-vaccenate (18:1n7)	506-17-2	C08367	HMDB0240219	1.13	0.0676619	0.183727
	stearidonate (18:4n3)	111174-40-4	C16300	HMDB06547	0.95	0.492635	0.615973
	nonadecanoate (19:0)	646-30-0	C16535	HMDB00772	0.93	0.321739	0.510308
	10-nonadecenoate (19:1n9)	73033-09-7		HMDB62543	1.04	0.734895	0.752642
	arachidate (20:0)	506-30-9	C06425	HMDB02212	1	0.901827	0.819473
	eicosenoate (20:1n9 or 11)	5561-99-9	C16526	HMDB02231	1.02	0.836636	0.79275
	dihomo-linoleate (20:2n6)	5598-38-9	C16525	HMDB61864	1.17	0.0538716	0.157752
	arachidonate (20:4n6)	506-32-1	C00219	HMDB01043	1.13	0.0192902	0.0814397
	docosadienoate (22:2n6)	17735-98-7	C16533	HMDB61714	1.1	0.422015	0.58819
	docosatrienoate (22:3n3)	59708-86-0	C16534	HMDB02823	2.12	0.00151099	0.0233411
	adrenate (22:4n6)	2091-25-0	C16527	HMDB02226	1.26	0.0882573	0.227227
	13-HODE + 9-HODE	29623-28-7; 73543-67-6	C14762,C14767	HMDB61708,HMDB0004670	0.86	0.0322292	0.112724
	2-hydroxyglutarate	40951-21-1	C02630	HMDB00606	0.37	< 0.001	8.41918e-05
	azelate (nonanedioate)	123-99-9	C08261	HMDB00784	0.96	0.645009	0.709656
	17-methylstearate	2724-59-6		HMDB0061710	1.36	0.151378	0.315293
	propionylcarnitine	17298-37-2	C03017	HMDB00824	0.9	0.0193786	0.0814397
	malonylcarnitine	910825-21-7		HMDB02095	0.97	0.578983	0.663909
	carnitine	461-05-2	C00487	HMDB00062	1	0.950012	0.820516
	3-dehydrocarnitine	10457-99-5	C02636	HMDB12154	0.76	0.00675828	0.0462124
	acetylcarnitine	5080-50-2	C02571	HMDB00201	0.72	0.0264835	0.104452
	2-methylmalonyl carnitine	149181-64-6		HMDB13133	1.01	0.809034	0.7811
	oleoylcarnitine	38677-66-6		HMDB05065	0.66	0.0520295	0.15556
	choline phosphate	72556-74-2	C00588	HMDB01565	0.93	0.120347	0.27886
	ethanolamine	141-43-5	C00189	HMDB00149	0.97	0.583206	0.663909
	phosphoethanolamine	1071-23-4	C00346	HMDB00224	1.32	0.0184428	0.0813989
	glycerol	56-81-5	C00116	HMDB00131	0.97	0.406082	0.585042
	choline	67-48-1	C00114	HMDB00097	1.1	0.00910183	0.0562405
	glycerol 3-phosphate (G3P)	29849-82-9	C00093	HMDB00126	0.43	< 0.001	0.00132746
	glycerophosphorylcholine (GPC)	28319-77-9	C00670	HMDB00086	1.13	0.0484243	0.149607
	myo-inositol	87-89-8	C00137	HMDB00211	1.14	0.0120879	0.062243
	inositol 1-phosphate (I1P)	106032-59-1		HMDB00213	0.97	0.723889	0.749653
	scyllo-inositol	488-59-5	C06153	HMDB06088	1.37	< 0.001	0.00140564
	1,2-propanediol	4254-14-2	C02912	HMDB01881	1.21	0.228673	0.414598
	1-palmitoylglycerophosphoethanolamine	53862-35-4		HMDB11503	1.56	0.00331986	0.0343256
	2-palmitoylglycerophosphoethanolamine			HMDB0011473	0.98	0.673758	0.730381
	1-stearoylglycerophosphoethanolamine	69747-55-3		HMDB11130	0.9	0.484585	0.615259
	1-oleoylglycerophosphoethanolamine	89576-29-4		HMDB11506	1.52	0.00698032	0.0462124
	2-oleoylglycerophosphoethanolamine	26662-94-2		HMDB0008927	1.66	0.00660376	0.0462124
	1-linoleoylglycerophosphoethanolamine	85046-18-0		HMDB11507	1.32	0.0180278	0.0813989
	2-linoleoylglycerophosphoethanolamine				0.97	0.796558	0.777151
	1-arachidonoylglycerophosphoethanolamine	652149-09-2		HMDB11517	1.28	0.0443772	0.14432
	2-arachidonoylglycerophosphoethanolamine			HMDB0011481	1.36	0.00333311	0.0343256
	2-docosapentaenoylglycerophosphoethanolamine				0.97	0.940574	0.820516
	2-docosahexaenoylglycerophosphoethanolamine				1.04	0.472464	0.612455
	1-stearoylglycerophosphoglycerol			HMDB61697	1.25	0.00696103	0.0462124
	1-pentadecanoylglycerophosphocholine		C04230	HMDB0010381	1.13	0.448114	0.601885
	1-palmitoylglycerophosphocholine	17364-16-8		HMDB62541	1.02	0.741428	0.75516
	2-palmitoylglycerophosphocholine	66757-27-5		HMDB0240262	1.03	0.874702	0.810721
	1-palmitoleoylglycerophosphocholine	76790-27-7		HMDB10383	1.01	0.793793	0.777151
	1-heptadecanoylglycerophosphocholine	50930-23-9		HMDB12108	0.96	0.991094	0.823856
	1-stearoylglycerophosphocholine	19420-57-6		HMDB0010384	0.91	0.719021	0.749653
	2-stearoylglycerophosphocholine	4421-58-3		HMDB0011128	0.84	0.306825	0.500807
	1-oleoylglycerophosphocholine	19420-56-5		HMDB02815	1.09	0.34869	0.538642
	2-oleoylglycerophosphocholine	22248-65-3		HMDB61701	1.4	0.198144	0.390746
	1-linoleoylglycerophosphocholine	22252-07-9	C04100	HMDB61692	1.07	0.583788	0.663909
	2-linoleoylglycerophosphocholine	27304-12-7		HMDB61700	0.87	0.403725	0.585042
	1-arachidonoylglycerophosphocholine	60701-99-7	C05208	HMDB10395	1.05	0.689414	0.736821
	2-arachidonoylglycerophosphocholine	67341-29-1		HMDB61699	1.03	0.720703	0.749653
	1-docosapentaenoylglycerophosphocholine		C04230	HMDB10403	0.75	0.204039	0.397809
	2-docosapentaenoylglycerophosphocholine				0.96	0.944918	0.820516
	1-docosahexaenoylglycerophosphocholine	162440-05-3		HMDB0010404	0.84	0.441682	0.601885
	2-docosahexaenoylglycerophosphocholine				1.02	0.80088	0.777276
	1-palmitoylglycerophosphoinositol	1425501-12-7		HMDB61695	1.29	0.027408	0.105847
	1-stearoylglycerophosphoinositol	327620-46-2		HMDB61696	1.26	0.0313793	0.112319
	1-linoleoylglycerophosphoinositol				0.75	0.0176066	0.0813989
	2-arachidonoylglycerophosphoinositol				1.38	0.0106463	0.0588279
	1-palmitoylglycerol (1-monopalmitin)	32899-41-5		HMDB0011564	1	0.964814	0.820516
	1-oleoylglycerol (1-monoolein)	111-03-5		HMDB11567	0.89	0.17118	0.348701
	1-linoleoylglycerol (1-monolinolein) [MG(18:2(9Z,12Z)/0:0/0:0)]	2277-28-3		HMDB11568	0.85	0.130521	0.290892
	2-linoleoylglycerol (2-monolinolein)	3443-82-1		HMDB11538	1.04	0.64412	0.709656
	1,2-dipalmitoylglycerol	40290-32-2		HMDB07098	0.99	0.831954	0.79275
	1,3-dipalmitoylglycerol	26657-95-4		HMDB31011	1.25	0.500955	0.615973
	sphingosine	123-78-4	C00319	HMDB00252	0.95	0.970081	0.820516
	palmitoyl sphingomyelin	6254-89-3		HMDB0010169	0.98	0.695598	0.736821
	stearoyl sphingomyelin	58909-84-5	C00550	HMDB01348	0.96	0.55209	0.643656
	squalene	111-02-4	C00751	HMDB00256	0.96	0.54618	0.643656
	cholesterol	57-88-5	C00187	HMDB00067	1.01	0.780168	0.773304
	7-alpha-hydroxycholesterol	566-27-7	C03594	HMDB01496	0.77	0.191173	0.381052
	7-beta-hydroxycholesterol	566-27-8		HMDB06119	1	0.971587	0.820516
	corticosterone	50-22-6	C02140	HMDB01547	1.02	0.930187	0.820516
	4-hydroxy-2-nonenal	75899-68-2		HMDB04362	1.03	0.985948	0.823271
Nucleotide	xanthine	69-89-6	C00385	HMDB00292	1.11	0.0294553	0.110656
	xanthosine	146-80-5	C01762	HMDB00299	1.34	0.0114146	0.0604552
	hypoxanthine	68-94-0	C00262	HMDB00157	1.19	0.00573585	0.0443025
	inosine	58-63-9		HMDB00195	1.05	0.119191	0.27886
	inosine 5'-monophosphate (IMP)	4691-65-0	C00130	HMDB00175	0.91	0.328209	0.511263
	adenine	73-24-5	C00147	HMDB00034	0.83	0.429636	0.589941
	adenosine	58-61-7	C00212	HMDB00050	0.41	0.155643	0.320574
	N1-methyladenosine	15763-06-1	C02494	HMDB03331	1.03	0.733676	0.752642
	adenosine 2'-monophosphate (2'-AMP)	130-49-4	C00946	HMDB11617	0.95	0.784272	0.773304
	adenosine 3'-monophosphate (3'-AMP)	84-21-9	C01367	HMDB03540	0.78	< 0.001	0.0167405
	adenosine 5'-monophosphate (AMP)	149022-20-8	C00020	HMDB00045	0.78	0.0961181	0.240777
	adenosine 5'-diphosphate (ADP)	20398-34-9	C00008	HMDB01341	0.98	0.978223	0.820516
	adenosine 3',5'-diphosphate	75431-54-8	C00054	HMDB00061	0.71	0.0160661	0.0783736
	guanosine	118-00-3	C00387	HMDB00133	1	0.948392	0.820516
	guanosine 5'- monophosphate (GMP)	85-32-5	C00144	HMDB01397	0.84	0.0390076	0.13147
	allantoin	97-59-6	C02350	HMDB00462	1.24	0.322223	0.510308
	cytidine	65-46-3	C00475	HMDB00089	1.06	0.229712	0.414598
	cytidine 5'-monophosphate (5'-CMP)	63-37-6	C00055	HMDB00095	0.93	0.147146	0.312228
	thymidine	50-89-5	C00214	HMDB00273	1.7	0.00994212	0.0583488
	uracil	66-22-8	C00106	HMDB00300	1.39	< 0.001	0.00388121
	uridine	58-96-8	C00299	HMDB00296	0.94	0.148222	0.312228
	uridine 5'-monophosphate (UMP)	3387-36-8	C00105	HMDB00288	0.85	0.106854	0.257241
	methylphosphate	812-00-0		HMDB61711	0.99	0.885049	0.814833
Cofactor and Vitamin	dehydroascorbate	490-83-5	C05422	HMDB01264	0.87	0.418676	0.58819
	nicotinamide	98-92-0	C00153	HMDB01406	1.04	0.355441	0.540068
	nicotinamide adenine dinucleotide (NAD+)	53-84-9	C00003	HMDB00902	0.71	< 0.001	0.000252748
	pantothenate	137-08-6	C00864	HMDB00210	0.91	0.269608	0.458509
	flavin adenine dinucleotide (FAD)	146-14-5	C00016	HMDB01248	0.99	0.551361	0.643656
	riboflavin (Vitamin B2)	83-88-5	C00255	HMDB00244	1.19	0.00820109	0.0524222
