# Supplementary material for: KATP channel dependent heart multiome atlas
Source: Sci Rep. 2022 May 5;12:7314. doi: 10.1038/s41598-022-11323-4 (PMC9072320; doi:10.1038/s41598-022-11323-4)
Supplement: Supplementary file 5 — Supplementary Table 4. [file 41598_2022_11323_MOESM5_ESM.xlsx]

## Sheet: Supp Table 4 - Plasma Metab
Supplementary Table 4 - Plasma Metabolome
Pathway	Metabolite	CAS	KEGG	HMDB	KO vs WT Ratio	p-Value	q-Value
Amino Acid	glycine	11777	C00037	HMDB00123	1.7	0.057281	0.146529
	dimethylglycine	5086	C01026	HMDB00092	1.02	0.965827	0.601463
	N-acetylglycine	27710		HMDB00532	0.88	0.353441	0.375167
	beta-hydroxypyruvate	15686	C00168	HMDB01352	1.08	0.375857	0.382914
	serine	1648	C00065	HMDB03406	1.31	0.203216	0.294422
	threonine	1284	C00188	HMDB00167	1.65	0.0187782	0.108326
	betaine	3141	C00719	HMDB00043	0.94	0.445495	0.419165
	alanine	1126	C00041	HMDB00161	1.76	0.0090799	0.0825848
	N-acetylalanine	1585	C02847	HMDB00766	1.01	0.8529	0.57605
	N-acetyl-beta-alanine	37432	C01073	HMDB0061880	0.83	0.00410699	0.0517216
	asparagine	512	C00152	HMDB00168	1.14	0.304431	0.353102
	3-ureidopropionate	3155	C02642	HMDB00026	0.96	0.678433	0.5264
	glutamate	57	C00025	HMDB03339	1.34	0.151931	0.261826
	glutamine	53	C00064	HMDB00641	1.06	0.412528	0.396843
	histidine	59	C00135	HMDB00177	1.09	0.311978	0.353102
	urocanate	607	C00785	HMDB00301	0.9	0.348826	0.375167
	lysine	1301	C00047	HMDB00182	2.4	0.0476097	0.132073
	pipecolate	1444	C00408	HMDB00070	0.93	0.221593	0.301441
	phenylalanine	64	C00079	HMDB00159	1.03	0.520962	0.458553
	phenylacetate	15958	C07086	HMDB00209	1.11	0.268972	0.32862
	p-cresol sulfate	36103	C01468	HMDB11635	5.11	< 0.001	0.00189537
	tyrosine	1299	C00082	HMDB00158	1.49	0.00121504	0.0221024
	3-(4-hydroxyphenyl)lactate	32197	C03672	HMDB00755	1.22	0.0473686	0.132073
	4-hydroxyphenylpyruvate	1669	C01179	HMDB00707	1.35	0.00994974	0.0843044
	N-acetylphenylalanine	33950	C03519	HMDB00512	1.21	0.108103	0.214469
	N-acetyltyrosine	32390		HMDB00866	1.35	0.118794	0.224416
	phenylacetylglycine	33945	C05598	HMDB00821	1.34	0.0222682	0.120186
	phenylpropionylglycine	35434		HMDB00860	0.96	0.879387	0.57605
	3-phenylpropionate (hydrocinnamate)	15749	C05629	HMDB00764	0.96	0.87685	0.57605
	phenol sulfate	32553	C02180	HMDB60015	1.04	0.940417	0.601412
	kynurenine	15140	C00328	HMDB00684	1.39	0.00144483	0.0236543
	tryptophan	54	C00078	HMDB00929	1.11	0.0373392	0.121813
	indolelactate	18349	C02043	HMDB00671	0.91	0.283567	0.339442
	indolepyruvate	21168	C00331	HMDB0060484	1.11	0.481764	0.43576
	serotonin (5HT)	2342	C00780	HMDB00259	0.28	0.414499	0.396843
	N-acetyltryptophan	33959	C03137	HMDB0013713	1.15	0.216267	0.300054
	C-glycosyltryptophan*	32675		HMDB0240296	0.85	0.0438264	0.130456
	3-indoxyl sulfate	27672		HMDB00682	1.12	0.768038	0.553914
	indolepropionate	32405		HMDB02302	1.28	0.192087	0.285888
	3-methyl-2-oxobutyrate	21047	C00141	HMDB00019	1.07	0.613435	0.489274
	3-methyl-2-oxovalerate	15676	C00671	HMDB03736	1.19	0.286123	0.339442
	levulinate (4-oxovalerate)	22177		HMDB00720	0.87	0.185661	0.285888
	alpha-hydroxyisocaproate	22132	C03264	HMDB00746	1.26	0.0453978	0.132073
	isoleucine	1125	C00407	HMDB00172	1.11	0.191123	0.285888
	leucine	60	C00123	HMDB00687	1	0.955129	0.601463
	N-acetylleucine	1587	C02710	HMDB11756	1.09	0.815132	0.560716
	N-acetylisoleucine	33967		HMDB0061684	1.03	0.734767	0.546788
	tigloylglycine	1598		HMDB00959	1.13	0.788882	0.556693
	valine	1649	C00183	HMDB00883	0.99	0.781561	0.553914
	2-hydroxyisobutyrate	22030		HMDB00729	0.84	0.0703972	0.164645
	3-hydroxyisobutyrate	1549	C06001	HMDB00336	0.91	0.570853	0.47483
	4-methyl-2-oxopentanoate	22116	C00233	HMDB00695	1.16	0.433998	0.410708
	alpha-hydroxyisovalerate	33937		HMDB00407	0.89	0.19093	0.285888
	isovalerylglycine	35107		HMDB00678	1.05	0.527175	0.4606
	isobutyrylcarnitine	33441		HMDB00736	0.89	0.175626	0.279154
	2-hydroxy-3-methylvalerate	36746		HMDB00317	1.15	0.346209	0.375167
	2-methylbutyroylcarnitine	35431		HMDB00378	0.72	0.188576	0.285888
	3-methylcrotonylglycine	31940		HMDB00459	0.97	0.879647	0.57605
	isovalerylcarnitine	34407		HMDB00688	0.76	0.00678493	0.0694252
	methylglutaroylcarnitine	37060		HMDB00552	1.17	0.353601	0.375167
	cysteine	31453	C00097	HMDB00574	1.14	0.243491	0.312852
	cystine	31454	C00491	HMDB00192	1.51	0.0477322	0.132073
	N-formylmethionine	2829	C03145	HMDB01015	0.65	0.0302032	0.120186
	methionine	1302	C00073	HMDB00696	1.19	0.0397577	0.122811
	N-acetylmethionine	1589	C02712	HMDB11745	1.15	0.467013	0.433083
	2-hydroxybutyrate (AHB)	21044	C05984	HMDB00008	0.94	0.772621	0.553914
	arginine	1638	C00062	HMDB00517	1.05	0.689847	0.52878
	ornithine	1493	C00077	HMDB03374	1.52	0.0492099	0.132073
	urea	1670	C00086	HMDB00294	1.15	0.00609773	0.0694252
	proline	1898	C00148	HMDB00162	1.21	0.0184243	0.108326
	citrulline	2132	C00327	HMDB00904	1.43	< 0.001	0.00203034
	N-acetylornithine	15630	C00437	HMDB03357	0.58	< 0.001	5.11029e-05
	trans-4-hydroxyproline	32306	C01157	HMDB00725	0.9	0.580805	0.480239
	stachydrine	34384	C10172	HMDB04827	1.02	0.928893	0.596372
	homostachydrine	33009	C08283	HMDB04827	1.11	0.599142	0.48559
	creatine	27718	C00300	HMDB00064	0.89	0.0191884	0.108326
	creatinine	513	C00791	HMDB00562	0.83	0.1367	0.243261
	2-aminobutyrate	32309	C02261	HMDB00650	1.03	0.662964	0.51932
	5-methylthioadenosine (MTA)	1419	C00170	HMDB01173	1.15	0.113137	0.21791
	5-oxoproline	1494	C01879	HMDB00267	1.02	0.991668	0.60806
	glutathione, oxidized (GSSG)	27727	C00127	HMDB03337	0.84	0.95788	0.601463
	cysteine-glutathione disulfide	35159		HMDB00656	0.87	0.235265	0.310172
	ophthalmate	34592		HMDB05765	0.87	0.909406	0.588476
Peptide	alanylalanine	15129	C00993	HMDB03459	1.11	0.215293	0.300054
	pro-hydroxy-pro	35127		HMDB06695	1.01	0.871655	0.57605
	anserine	15747	C01262	HMDB00194	1.02	0.803218	0.559718
	gamma-glutamylvaline	32393		HMDB11172	1.08	0.395832	0.389043
	gamma-glutamylleucine	18369		HMDB11171	0.99	0.82807	0.564869
	gamma-glutamylisoleucine	34456		HMDB11170	1.27	0.0278191	0.120186
	gamma-glutamylmethionine	37539		HMDB29155	1.26	0.121998	0.224416
	gamma-glutamylphenylalanine	33422		HMDB00594	1	0.987386	0.60806
	gamma-glutamyltyrosine	2734		HMDB11741	1.37	0.0117239	0.0843044
	gamma-glutamyltryptophan	33947		HMDB29160	0.96	0.661144	0.51932
	gamma-glutamylalanine	37063		HMDB29142	1.2	0.099575	0.209
	bradykinin	22154	C00306	HMDB04246	1.12	0.383578	0.382914
	bradykinin, des-arg(9)	34420	C00306	HMDB04246	0.7	0.928332	0.596372
	TDTEDKGEFLSEGGGV	34303			0.63	0.383389	0.382914
	TDTEDKGEFLSEGGGVR	34301			0.71	0.959681	0.601463
Carbohydrate	erythronate	33477		HMDB00613	1.02	0.771405	0.553914
	fucose	15821	C00382	HMDB00174	1.2	0.127819	0.229956
	erythrose	27722	C01796	HMDB02649	1.05	0.674448	0.5258
	fructose	31266	C00095	HMDB00660	0.65	0.0982634	0.208926
	mannose	584	C00159	HMDB00169	0.89	0.186955	0.285888
	sorbitol	15053	C00794	HMDB00247	0.9	0.824665	0.564869
	1,5-anhydroglucitol (1,5-AG)	20675	C07326	HMDB02712	1.04	0.555433	0.468729
	glycerate	1572	C00258	HMDB00139	1.11	0.285209	0.339442
	glucose	20489	C00293	HMDB00122	0.98	0.722699	0.540263
	3-phosphoglycerate	1414	C00597	HMDB00807	0.82	0.1505	0.261826
	2,3-diphosphoglycerate	15664	C01159	HMDB01294	0.82	0.355193	0.375167
	pyruvate	599	C00022	HMDB00243	1.01	0.69651	0.52878
	lactate	527	C00186	HMDB00190	1.42	0.0362646	0.121813
	glucuronate	15443	C00191	HMDB00127	0.72	0.0348735	0.121476
	oxalate (ethanedioate)	20694	C00209	HMDB02329	0.93	0.742464	0.550016
	arabitol	38075	C00474	HMDB01851	1.07	0.683407	0.527759
	xylitol	4966	C00379	HMDB00568	0.74	0.0386905	0.121813
Energy	citrate	1564	C00158	HMDB00094	1.14	0.0323462	0.120186
	cis-aconitate	12025	C00417	HMDB00072	0.95	0.586168	0.481969
	alpha-ketoglutarate	33453	C00026	HMDB00208	1.32	0.0306329	0.120186
	succinylcarnitine	37058		HMDB61717	1.27	0.0140833	0.0886794
	fumarate	1643	C00122	HMDB00134	1.37	0.0229802	0.120186
	malate	1303	C00149	HMDB00156	1.78	0.00168579	0.0250901
	phosphate	11438	C00009	HMDB01429	1.01	0.848039	0.57605
	pyrophosphate (PPi)	2078	C00013	HMDB00250	1.58	0.0657995	0.157573
Lipid	linoleate (18:2n6)	1105	C01595	HMDB00673	0.87	0.465579	0.433083
	linolenate [alpha or gamma; (18:3n3 or 6)]	34035	C06427	HMDB01388	0.8	0.479697	0.43576
	dihomo-linolenate (20:3n3 or n6)	35718	C03242	HMDB02925	0.68	0.228742	0.304462
	eicosapentaenoate (EPA; 20:5n3)	18467	C06428	HMDB01999	0.76	0.47019	0.433083
	docosapentaenoate (n3 DPA; 22:5n3)	32504	C16513	HMDB01976	0.62	0.161216	0.26592
	docosahexaenoate (DHA; 22:6n3)	19323	C06429	HMDB02183	0.71	0.150077	0.261826
	caproate (6:0)	32489	C01585	HMDB00535	0.68	0.058934	0.148438
	heptanoate (7:0)	1644	C17714	HMDB00666	0.65	0.0324162	0.120186
	caprylate (8:0)	32492	C06423	HMDB00482	0.66	0.0337691	0.120186
	pelargonate (9:0)	12035	C01601	HMDB00847	0.68	0.0414633	0.125708
	caprate (10:0)	1642	C01571	HMDB00511	0.75	0.0749564	0.172839
	undecanoate (11:0)	12067		HMDB00947	0.82	0.104289	0.213423
	laurate (12:0)	1645	C02679	HMDB00638	0.88	0.200136	0.29255
	myristate (14:0)	1365	C06424	HMDB00806	0.88	0.108731	0.214469
	myristoleate (14:1n5)	32418	C08322	HMDB02000	1.07	0.475019	0.43446
	palmitate (16:0)	1336	C00249	HMDB00220	0.88	0.256485	0.318112
	palmitoleate (16:1n7)	33447	C08362	HMDB03229	0.89	0.745991	0.550139
	margarate (17:0)	1121		HMDB02259	0.88	0.59173	0.481969
	10-heptadecenoate (17:1n7)	33971		HMDB62542	0.95	0.989437	0.60806
	stearate (18:0)	1358	C01530	HMDB00827	0.8	0.0319753	0.120186
	oleate (18:1n9)	1359	C00712	HMDB00207	0.84	0.33683	0.375133
	stearidonate (18:4n3)	33969	C16300	HMDB06547	0.66	0.386167	0.383162
	nonadecanoate (19:0)	1356	C16535	HMDB00772	0.66	0.0372476	0.121813
	10-nonadecenoate (19:1n9)	33972		HMDB62543	0.77	0.283231	0.339442
	arachidate (20:0)	1118	C06425	HMDB02212	0.79	0.0128736	0.0843044
	eicosenoate (20:1n9 or 11)	33587	C16526	HMDB02231	0.51	0.0270383	0.120186
	dihomo-linoleate (20:2n6)	17805	C16525	HMDB61864	0.69	0.197507	0.291308
	arachidonate (20:4n6)	1110	C00219	HMDB01043	0.69	0.550411	0.466897
	docosadienoate (22:2n6)	32415	C16533	HMDB61714	0.6	0.0127061	0.0843044
	adrenate (22:4n6)	32980	C16527	HMDB02226	1.26	0.779445	0.553914
	2-hydroxystearate	17945	C03045	HMDB62549	0.87	0.400252	0.390046
	2-hydroxypalmitate	35675		HMDB62548	0.86	0.22279	0.301441
	13-HODE + 9-HODE	37752	C14762,C14767	HMDB61708,HMDB0004670	0.69	0.0385807	0.121813
	2-hydroxyglutarate	37253	C02630	HMDB00606	0.43	< 0.001	0.00149273
	stearamide (octadecanamide)	37487	C13846	HMDB34146	1.12	0.255817	0.318112
	12-HETE	37536		HMDB06111	0.44	0.2446	0.312852
	palmitoyl ethanolamide	38165	C16512	HMDB02100	1.18	0.061039	0.15141
	propionylcarnitine	32452	C03017	HMDB00824	0.83	0.0550009	0.145234
	butyrylcarnitine	32412	C02862	HMDB02013	0.79	0.00795486	0.0766082
	butyrylglycine	31850		HMDB00808	0.87	0.531384	0.4606
	valerylglycine	36768		HMDB00927	0.93	0.966213	0.601463
	hexanoylglycine	35436		HMDB00701	0.82	0.35938	0.375929
	deoxycarnitine	36747	C01181	HMDB01161	1.21	0.0926327	0.199546
	carnitine	15500	C00487	HMDB00062	0.93	0.254057	0.318112
	3-dehydrocarnitine	32654	C02636	HMDB12154	0.71	0.00364315	0.0497036
	acetylcarnitine	32198	C02571	HMDB00201	0.81	0.0293277	0.120186
	hexanoylcarnitine	32328	C01585	HMDB00705	0.72	0.0272736	0.120186
	palmitoylcarnitine	22189	C02990	HMDB00222	0.85	0.779072	0.553914
	stearoylcarnitine	34409		HMDB00848	0.83	0.888426	0.579481
	oleoylcarnitine	35160		HMDB05065	1.02	0.41809	0.397954
	cholate	22842	C00695	HMDB00619	3.09	0.106822	0.214469
	12-dehydrocholate	31887		HMDB00400	4.51	0.0488723	0.132073
	glycocholate	18476	C01921	HMDB00138	0.85	0.955999	0.601463
	taurocholate	18497	C05122	HMDB00036	0.67	0.562926	0.472616
	deoxycholate	1114	C04483	HMDB00626	1.89	0.0566859	0.146529
	taurodeoxycholate	12261	C05463	HMDB00896	0.51	0.990625	0.60806
	taurolithocholate	31889	C02592	HMDB00722	0.96	0.343436	0.375167
	alpha-muricholate	34092	C17647	HMDB00506	1.81	0.123589	0.224817
	diethanolamine	20691	C06772	HMDB04437	1.43	0.310476	0.353102
	glycerol	15122	C00116	HMDB00131	1.08	0.289398	0.340858
	choline	15506	C00114	HMDB00097	1.02	0.810457	0.559852
	glycerol 3-phosphate (G3P)	15365	C00093	HMDB00126	0.93	0.236821	0.310172
	glycerophosphorylcholine (GPC)	15990	C00670	HMDB00086	0.81	0.173698	0.278795
	myo-inositol	19934	C00137	HMDB00211	1.27	0.0109237	0.0843044
	3-hydroxybutyrate (BHBA)	542	C01089	HMDB00357	0.9	0.697649	0.52878
	1,2-propanediol	38002	C00717,C02912,C00583,C01506,C02917	HMDB01881	1.07	0.396846	0.389043
	1-palmitoylglycerophosphoethanolamine	35631		HMDB11503	0.92	0.208751	0.297181
	2-palmitoylglycerophosphoethanolamine	35688		HMDB0011473	1.23	0.360507	0.375929
	1-stearoylglycerophosphoethanolamine	34416		HMDB11130	1.07	0.767028	0.553914
	1-oleoylglycerophosphoethanolamine	35628		HMDB11506	0.99	0.858823	0.57605
	1-linoleoylglycerophosphoethanolamine	32635		HMDB11507	0.82	0.212692	0.300054
	2-linoleoylglycerophosphoethanolamine	36593			0.92	0.547633	0.466897
	1-arachidonoylglycerophosphoethanolamine	35186		HMDB11517	0.87	0.69386	0.52878
	2-arachidonoylglycerophosphoethanolamine	32815		HMDB0011481	0.97	0.857904	0.57605
	2-docosahexaenoylglycerophosphoethanolamine	34258			1.22	0.506022	0.455186
	1-myristoylglycerophosphocholine	35626		HMDB10379	1.47	0.0664109	0.157573
	1-pentadecanoylglycerophosphocholine	37418	C04230	HMDB0010381	1.19	0.162654	0.26592
	1-palmitoylglycerophosphocholine	33955		HMDB62541	1.07	0.362831	0.375958
	2-palmitoylglycerophosphocholine	35253		HMDB0240262	1.05	0.571363	0.47483
	1-palmitoleoylglycerophosphocholine	33230		HMDB10383	1.2	0.292964	0.342593
	1-heptadecanoylglycerophosphocholine	33957		HMDB12108	1.2	0.315735	0.354048
	1-stearoylglycerophosphocholine	33961		HMDB0010384	1.2	0.312735	0.353102
	2-stearoylglycerophosphocholine	35255		HMDB0011128	1.23	0.40903	0.396241
	1-oleoylglycerophosphocholine	33960		HMDB02815	1.13	0.312705	0.353102
	2-oleoylglycerophosphocholine	35254		HMDB61701	1.11	0.511657	0.455253
	1-linoleoylglycerophosphocholine	34419	C04100	HMDB61692	1.11	0.205029	0.294444
	2-linoleoylglycerophosphocholine	35257		HMDB61700	1.34	0.103263	0.213423
	1-arachidoylglycerophosphocholine	35623		HMDB10390	0.85	0.704676	0.531645
	1-eicosadienoylglycerophosphocholine	33871		HMDB0010392	1.37	0.158838	0.26592
	1-eicosatrienoylglycerophosphocholine	33821			1.35	0.16357	0.26592
	1-arachidonoylglycerophosphocholine	33228	C05208	HMDB10395	1.22	0.470868	0.433083
	2-arachidonoylglycerophosphocholine	35256		HMDB61699	2.03	0.033455	0.120186
	1-docosapentaenoylglycerophosphocholine	37231	C04230	HMDB10403	1.36	0.121202	0.224416
	1-docosahexaenoylglycerophosphocholine	33822		HMDB0010404	1.24	0.0846472	0.189837
	2-docosahexaenoylglycerophosphocholine	35883			2.24	0.031503	0.120186
	1-stearoylglycerophosphoinositol	19324		HMDB61696	0.8	0.159649	0.26592
	1-linoleoylglycerophosphoinositol	36594			1.04	0.615641	0.489274
	1-arachidonoylglycerophosphoinositol	34214		HMDB61690	0.97	0.709332	0.532702
	1-oleoylglycerol (1-monoolein)	21184		HMDB11567	0.62	0.510778	0.455253
	1-linoleoylglycerol (1-monolinolein) [MG(18:2(9Z,12Z)/0:0/0:0)]	27447		HMDB11568	0.8	0.898586	0.583782
	sphinganine	17769	C00836	HMDB00269	1.19	0.767334	0.553914
	palmitoyl sphingomyelin	37506		HMDB0010169	1.24	0.0254233	0.120186
	cholesterol	63	C00187	HMDB00067	0.97	0.603731	0.4869
	corticosterone	5983	C02140	HMDB01547	1.41	0.0251721	0.120186
	campesterol	33997	C01789	HMDB02869	0.83	0.243873	0.312852
	7-alpha-hydroxy-3-oxo-4-cholestenoate (7-Hoca)	36776	C17337	HMDB12458	0.99	0.959846	0.601463
Nucleotide	adenosine	555	C00212	HMDB00050	0.65	0.226074	0.303377
	N1-methyladenosine	15650	C02494	HMDB03331	0.78	0.00660319	0.0694252
	adenosine 5'-monophosphate (AMP)	32342	C00020	HMDB00045	0.66	0.12159	0.224416
	N1-methylguanosine	31609		HMDB01563	0.81	0.0783903	0.178247
	N6-carbamoylthreonyladenosine	35157		HMDB0041623	0.88	0.378916	0.382914
	urate	1604	C00366	HMDB00289	1	0.869637	0.57605
	allantoin	1107	C02350	HMDB00462	1.16	0.256118	0.318112
	cytidine	514	C00475	HMDB00089	0.72	0.0119318	0.0843044
	N4-acetylcytidine	35130		HMDB05923	1.03	0.863158	0.57605
	2'-deoxycytidine	15949	C00881	HMDB00014	0.65	< 0.001	0.0180648
	thymidine	2183	C00214	HMDB00273	2.47	< 0.001	0.00226506
	uracil	605	C00106	HMDB00300	1	0.805346	0.559718
	5,6-dihydrouracil	1559	C00429	HMDB00076	0.93	0.370007	0.380983
	uridine	606	C00299	HMDB00296	0.94	0.537361	0.4606
	pseudouridine	33442	C02067	HMDB00767	1.5	< 0.001	0.00149273
Cofactor and Vitamin	gulono-1,4-lactone	33454	C01040	HMDB03466	0.68	0.0251262	0.120186
	ascorbate (Vitamin C)	1640	C00072	HMDB00044	0.54	0.609529	0.489165
	threonate	27738	C01620	HMDB00943	1.04	0.520967	0.458553
	heme	32593	C00032	HMDB03178	1.26	0.261111	0.321414
	bilirubin (E,E)	32586		HMDB00054	1.17	0.164052	0.26592
	biliverdin	2137	C00500	HMDB01008	1.17	0.379396	0.382914
	nicotinamide	594	C00153	HMDB01406	0.88	0.222158	0.301441
	adenosine 5'diphosphoribose	558	C00301	HMDB01178	0.89	0.532783	0.4606
	pantothenate	1508	C00864	HMDB00210	0.98	0.806843	0.559718
	flavin adenine dinucleotide (FAD)	2134	C00016	HMDB01248	0.78	< 0.001	0.0066707
	riboflavin (Vitamin B2)	1827	C00255	HMDB00244	0.79	0.633286	0.500865
	alpha-tocopherol	1561	C02477	HMDB01893	1.29	0.0104183	0.0843044
	pyridoxate	31555	C00847	HMDB00017	1.24	0.188863	0.285888
