# Supplementary material for: KATP channel dependent heart multiome atlas
Source: Sci Rep. 2022 May 5;12:7314. doi: 10.1038/s41598-022-11323-4 (PMC9072320; doi:10.1038/s41598-022-11323-4)
Supplement: Supplementary file 6 — Supplementary Table 5. [file 41598_2022_11323_MOESM6_ESM.xlsx]

## Sheet: Supp Table 5 - Plasma Functions
Supplementary Table 5 - Plasma Metabolome Enriched Functions
Plasma Metabolome Function	-log(p-value)
Amino Acid Metabolism	4.15677
Molecular Transport	4.15677
Small Molecule Biochemistry	4.15677
Protein Synthesis	3.40561
Carbohydrate Metabolism	3.39469
Cellular Function and Maintenance	3.39469
Cell Death and Survival	3.38828
Cellular Growth and Proliferation	3.25885
Organismal Development	3.25885
Cell Cycle	3.22548
Cellular Development	3
Embryonic Development	3
Cell-To-Cell Signaling and Interaction	2.74232
Cell Signaling	2.55129
Vitamin and Mineral Metabolism	2.55129
Lipid Metabolism	2.54975
Organismal Survival	2.46597
Cellular Assembly and Organization	2.44855
DNA Replication, Recombination, and Repair	2.44855
Organ Morphology	1.92445
Post-Translational Modification	1.92445
Cellular Compromise	1.88941
Energy Production	1.80688
Organ Development	1.80688
Tissue Development	1.80688
Tissue Morphology	1.80688
Cell Morphology	1.60206
Gene Expression	1.60206
Nucleic Acid Metabolism	1.60206
Skeletal and Muscular System Development and Function	1.60206
Free Radical Scavenging	1.39686
Organismal Functions	1.39686
Cardiovascular System Development and Function	1.30627
Cellular Movement	1.30627
